# Supplementary material for: 6-Amino-9H-purine-1,7-diium bis­(4-methyl­benzene­sulfonate) monohydrate
Source: Acta Crystallogr Sect E Struct Rep Online. 2010 Jan 9;66(Pt 2):o318. doi: 10.1107/S1600536810000413 (PMC2979717; doi:10.1107/S1600536810000413)
Supplement: Supplementary file 1 [file e-66-0o318-sup1.cif]

##############################################################################
###                                                                        ###
###        Electronic paper (Acta Crystallographica Section E)             ###
###                                                                        ###
##############################################################################
#                                                                            #
# This CIF contains the data in a paper accepted for publication in Acta     #
# Crystallographica Section E. It conforms to the requirements of Notes      #
# for Authors for Section E, and has been peer reviewed under the auspices   #
# of the IUCr Commission on Journals.                                        #
#                                                                            #
# Full details of the Crystallographic Information File format               #
# are given in the paper "The Crystallographic Information File (CIF):       #
# a New Standard Archive File for Crystallography" by S. R. Hall, F. H.      #
# Allen and I. D. Brown [Acta Cryst. (1991), A47, 655-685].                  #
#                                                                            #
# The current version of the core CIF dictionary is obtainable from          #
# ftp://ftp.iucr.org/pub/cif_core.dic. The current version number is 2.4.    #
#                                                                            #
# Software is freely available for graphical display of the structure(s) in  #
# this CIF.  For information consult the CIF home page http://www.iucr.org/  #
# cif/home.html                                                              #
#                                                                            #
# This file may be used for bona fide research purposes within the           #
# scientific community so long as proper attribution is given to the journal # 
# article from which it was obtained.                                        #
#                                                                            #
##############################################################################
                                             
data_global
_audit_creation_method     'form.cif (version 2.0)'
_journal_data_validation_number     ?
_journal_date_recd_electronic     2009-11-12
_journal_date_accepted     2010-01-05
_journal_name_full     'Acta Crystallographica, Section E'
_journal_year     2010
_journal_volume     66
_journal_issue      2
_journal_page_first     o318
_journal_page_last     o318
_journal_paper_category     QO
_journal_coeditor_code     DN2513
_publ_contact_author_name     'Zhi-Qiang Xiong'
_publ_contact_author_address
;
Center of Analysis and Testing
Nanchang Hangkong University
Nanchang 330063
People's Republic of China
;
_publ_contact_author_email     xiongzq@163.com
_publ_contact_author_fax     86-791-3953272
_publ_contact_author_phone     86-791-3953272
_publ_section_title
;
6-Amino-9<i>H</i>-purine-1,7-diium bis(4-methylbenzenesulfonate) monohydrate
;
loop_
    _publ_author_name
    _publ_author_footnote
    _publ_author_address
    'Zhi-Qiang Xiong' ?
;
Center of Analysis and Testing
Nanchang Hangkong University
Nanchang 330063
People's Republic of China
;
    'Yun-Long Ai' ?
;
Center of Analysis and Testing
Nanchang Hangkong University
Nanchang 330063
People's Republic of China
;
    'Hui-Liang Wen' ?
;
State Key Laboratory of Food Science and Technology
Nanchang University
Nanchang 330047
People's Republic of China
;
data_I
_audit_creation_method     SHELXL-97
_chemical_name_systematic
;
6-Amino-9<i>H</i>-purine-1,7-diium bis(4-methylbenzenesulfonate) monohydrate
;
_chemical_name_common     ?
_chemical_formula_moiety     'C5 H7 N5 2+, 2(C7 H7 O3 S -), H2 O'
_chemical_formula_sum     'C19 H23 N5 O7 S2'
_chemical_formula_iupac     'C5 H7 N5 2+, 2C7 H7 O3 S -, H2 O'
_chemical_formula_weight     497.54
_chemical_melting_point     ?
_symmetry_cell_setting     Monoclinic
_symmetry_space_group_name_H-M     'P 21/n'
_symmetry_space_group_name_Hall     '-P 2yn'
loop_
    _symmetry_equiv_pos_as_xyz
    'x, y, z'
    '-x+1/2, y+1/2, -z+1/2'
    '-x, -y, -z'
    'x-1/2, -y-1/2, z-1/2'
_cell_length_a     16.2462(11)
_cell_length_b     6.0370(4)
_cell_length_c     22.7390(15)
_cell_angle_alpha     90.00
_cell_angle_beta     90.6250(10)
_cell_angle_gamma     90.00
_cell_volume     2230.1(3)
_cell_formula_units_Z     4
_cell_measurement_reflns_used     7679
_cell_measurement_theta_min     2.51
_cell_measurement_theta_max     28.12
_cell_measurement_temperature     296(2)
_exptl_crystal_description     block
_exptl_crystal_colour     yellow
_exptl_crystal_size_max     0.31
_exptl_crystal_size_mid     0.21
_exptl_crystal_size_min     0.21
_exptl_crystal_density_diffrn     1.482
_exptl_crystal_density_meas     ?
_exptl_crystal_density_method     'not measured'
_exptl_crystal_F_000     1040
_exptl_absorpt_coefficient_mu     0.291
_exptl_absorpt_correction_type     multi-scan
_exptl_absorpt_process_details     '(SADABS; Bruker, 2006)'
_exptl_absorpt_correction_T_min     0.9149
_exptl_absorpt_correction_T_max     0.9417
_exptl_special_details
;
;
_diffrn_ambient_temperature     296(2)
_diffrn_radiation_type     MoK\a
_diffrn_radiation_wavelength     0.71073
_diffrn_radiation_source     'fine-focus sealed tube'
_diffrn_radiation_monochromator     graphite
_diffrn_measurement_device_type     'Bruker APEXII CCD'
_diffrn_measurement_method     '\f and \w scans'
_diffrn_detector_area_resol_mean     ?
_diffrn_reflns_number     16652
_diffrn_reflns_av_R_equivalents     0.0998
_diffrn_reflns_av_sigmaI/netI     0.0659
_diffrn_reflns_theta_min     2.51
_diffrn_reflns_theta_max     25.50
_diffrn_reflns_theta_full     25.50
_diffrn_measured_fraction_theta_max     0.999
_diffrn_measured_fraction_theta_full     0.999
_diffrn_reflns_limit_h_min     -19
_diffrn_reflns_limit_h_max     19
_diffrn_reflns_limit_k_min     -7
_diffrn_reflns_limit_k_max     7
_diffrn_reflns_limit_l_min     -27
_diffrn_reflns_limit_l_max     26
_refine_special_details
;
Refinement of <i>F</i>^2^ against ALL reflections. The weighted <i>R</i>-factor
<i>wR</i> and goodness of fit <i>S</i> are based on <i>F</i>^2^, conventional
<i>R</i>-factors <i>R</i> are based on <i>F</i>, with <i>F</i> set to zero for
negative <i>F</i>^2^. The threshold expression of <i>F</i>^2^ >
\s(<i>F</i>^2^) is used only for calculating <i>R</i>-factors(gt) <i>etc</i>.
and is not relevant to the choice of reflections for refinement.
<i>R</i>-factors based on <i>F</i>^2^ are statistically about twice as large
as those based on <i>F</i>, and <i>R</i>- factors based on ALL data will be
even larger.
;
_reflns_number_total     4153
_reflns_number_gt     3452
_reflns_threshold_expression     I>2\s(I)
_refine_ls_structure_factor_coef     Fsqd
_refine_ls_matrix_type     full
_refine_ls_R_factor_all     0.0469
_refine_ls_R_factor_gt     0.0395
_refine_ls_wR_factor_gt     0.1134
_refine_ls_wR_factor_ref     0.1196
_refine_ls_goodness_of_fit_ref     1.053
_refine_ls_restrained_S_all     1.053
_refine_ls_number_reflns     4153
_refine_ls_number_parameters     300
_refine_ls_number_restraints     0
_refine_ls_hydrogen_treatment     constr
_refine_ls_weighting_scheme     calc
_refine_ls_weighting_details
         'calc w=1/[\s^2^(Fo^2^)+(0.0590P)^2^+0.6101P] where P=(Fo^2^+2Fc^2^)/3'
_atom_sites_solution_hydrogens     geom
_atom_sites_solution_primary     direct
_atom_sites_solution_secondary     difmap
_refine_ls_shift/su_max     0.000
_refine_ls_shift/su_mean     0.000
_refine_diff_density_max     0.457
_refine_diff_density_min     -0.313
_refine_ls_extinction_method     none
_refine_ls_extinction_coef     ?
loop_
    _atom_type_symbol
    _atom_type_description
    _atom_type_scat_dispersion_real
    _atom_type_scat_dispersion_imag
    _atom_type_scat_source
    'C' 'C' 0.0033 0.0016
                         'International Tables Vol C Tables 4.2.6.8 and 6.1.1.4'
    'H' 'H' 0.0000 0.0000
                         'International Tables Vol C Tables 4.2.6.8 and 6.1.1.4'
    'N' 'N' 0.0061 0.0033
                         'International Tables Vol C Tables 4.2.6.8 and 6.1.1.4'
    'O' 'O' 0.0106 0.0060
                         'International Tables Vol C Tables 4.2.6.8 and 6.1.1.4'
    'S' 'S' 0.1246 0.1234
                         'International Tables Vol C Tables 4.2.6.8 and 6.1.1.4'
_computing_data_collection     'APEX2 (Bruker, 2006)'
_computing_cell_refinement     'SAINT (Bruker, 2006)'
_computing_data_reduction     'SAINT (Bruker, 2006)'
_computing_structure_solution     'SHELXS97 (Sheldrick, 2008)'
_computing_structure_refinement     'SHELXL97 (Sheldrick, 2008)'
_computing_molecular_graphics
;
ORTEPIII (Burnett & Johnson, 1996), ORTEP-3 for Windows (Farrugia,
1997) and
CAMERON (Pearce <i>et al.</i>,  2000)
;
_computing_publication_material     'SHELXTL (Sheldrick, 2008)'
loop_
    _atom_site_type_symbol
    _atom_site_label
    _atom_site_fract_x
    _atom_site_fract_y
    _atom_site_fract_z
    _atom_site_U_iso_or_equiv
    _atom_site_adp_type
    _atom_site_calc_flag
    _atom_site_refinement_flags
    _atom_site_occupancy
    _atom_site_disorder_assembly
    _atom_site_disorder_group
    C C1 0.58230(11) 0.6806(3) 0.70038(8) 0.0345(4) Uani d . 1 . .
    C C2 0.68007(12) 0.9106(3) 0.75121(9) 0.0424(5) Uani d . 1 . .
    H H2 0.7096 0.9311 0.7860 0.051 Uiso calc R 1 . .
    C C3 0.64254(11) 1.0129(3) 0.66210(8) 0.0342(4) Uani d . 1 . .
    C C4 0.58820(11) 0.8401(3) 0.65534(8) 0.0342(4) Uani d . 1 . .
    C C5 0.58704(13) 1.0362(3) 0.57478(9) 0.0439(5) Uani d . 1 . .
    H H5 0.5744 1.0860 0.5371 0.053 Uiso calc R 1 . .
    C C6 0.12147(18) 0.2967(6) 0.73440(13) 0.0827(9) Uani d . 1 . .
    H H6A 0.1439 0.2918 0.7736 0.124 Uiso calc R 1 . .
    H H6B 0.0967 0.1566 0.7250 0.124 Uiso calc R 1 . .
    H H6C 0.0806 0.4113 0.7319 0.124 Uiso calc R 1 . .
    C C7 0.18958(15) 0.3450(4) 0.69138(11) 0.0578(6) Uani d . 1 . .
    C C8 0.19569(15) 0.5466(4) 0.66313(11) 0.0605(6) Uani d . 1 . .
    H H8 0.1573 0.6566 0.6709 0.073 Uiso calc R 1 . .
    C C9 0.25782(14) 0.5885(4) 0.62340(10) 0.0523(5) Uani d . 1 . .
    H H9 0.2609 0.7254 0.6048 0.063 Uiso calc R 1 . .
    C C10 0.31520(12) 0.4262(3) 0.61154(9) 0.0410(5) Uani d . 1 . .
    C C11 0.30975(16) 0.2236(4) 0.63958(11) 0.0577(6) Uani d . 1 . .
    H H11 0.3479 0.1129 0.6318 0.069 Uiso calc R 1 . .
    C C12 0.24765(16) 0.1866(4) 0.67901(12) 0.0653(7) Uani d . 1 . .
    H H12 0.2449 0.0501 0.6979 0.078 Uiso calc R 1 . .
    C C13 0.30034(16) 0.4904(5) 1.01182(12) 0.0714(8) Uani d . 1 . .
    H H13A 0.2502 0.4442 0.9928 0.107 Uiso calc R 1 . .
    H H13B 0.2984 0.6471 1.0189 0.107 Uiso calc R 1 . .
    H H13C 0.3066 0.4135 1.0485 0.107 Uiso calc R 1 . .
    C C14 0.37220(13) 0.4378(4) 0.97288(9) 0.0470(5) Uani d . 1 . .
    C C15 0.40420(16) 0.5906(4) 0.93554(12) 0.0622(7) Uani d . 1 . .
    H H15 0.3813 0.7317 0.9344 0.075 Uiso calc R 1 . .
    C C16 0.46944(16) 0.5434(4) 0.89932(11) 0.0595(6) Uani d . 1 . .
    H H16 0.4907 0.6524 0.8749 0.071 Uiso calc R 1 . .
    C C17 0.50300(12) 0.3336(3) 0.89954(8) 0.0374(4) Uani d . 1 . .
    C C18 0.47223(15) 0.1783(4) 0.93719(10) 0.0558(6) Uani d . 1 . .
    H H18 0.4949 0.0369 0.9382 0.067 Uiso calc R 1 . .
    C C19 0.40759(15) 0.2304(4) 0.97374(11) 0.0599(6) Uani d . 1 . .
    H H19 0.3876 0.1236 0.9994 0.072 Uiso calc R 1 . .
    N N1 0.53750(11) 0.5001(3) 0.69920(7) 0.0431(4) Uani d . 1 . .
    H H1A 0.5384 0.4109 0.7287 0.052 Uiso d R 1 . .
    H H1B 0.5072 0.4708 0.6689 0.052 Uiso d R 1 . .
    N N2 0.63051(10) 0.7299(3) 0.74765(7) 0.0397(4) Uani d . 1 . .
    H H2A 0.6296 0.6412 0.7772 0.048 Uiso d R 1 . .
    N N3 0.68966(10) 1.0571(3) 0.71004(7) 0.0398(4) Uani d . 1 . .
    N N4 0.64043(10) 1.1311(3) 0.61096(7) 0.0394(4) Uani d . 1 . .
    H H4 0.6690 1.2476 0.6036 0.047 Uiso d R 1 . .
    N N5 0.55420(10) 0.8603(3) 0.59990(7) 0.0416(4) Uani d . 1 . .
    H H5A 0.5180 0.7738 0.5844 0.050 Uiso d R 1 . .
    O O1 0.40025(13) 0.7072(3) 0.55042(8) 0.0729(5) Uani d . 1 . .
    O O2 0.37421(11) 0.3460(3) 0.50891(7) 0.0669(5) Uani d . 1 . .
    O O3 0.46938(10) 0.3929(4) 0.58895(7) 0.0720(5) Uani d . 1 . .
    O O4 0.53719(10) 0.2035(3) 0.79461(6) 0.0519(4) Uani d . 1 . .
    O O5 0.63123(10) 0.4573(3) 0.84146(6) 0.0547(4) Uani d . 1 . .
    O O6 0.62452(10) 0.0766(3) 0.87476(7) 0.0567(4) Uani d . 1 . .
    O O7 0.28741(10) 0.4810(2) 0.40726(7) 0.0553(4) Uani d . 1 . .
    H H1W 0.2375 0.4616 0.3992 0.083 Uiso d R 1 . .
    H H2W 0.2988 0.4323 0.4403 0.083 Uiso d R 1 . .
    S S1 0.57997(3) 0.26166(8) 0.84914(2) 0.04219(17) Uani d . 1 . .
    S S2 0.39453(3) 0.47017(9) 0.56027(2) 0.04297(17) Uani d . 1 . .
loop_
    _atom_site_aniso_label
    _atom_site_aniso_U_11
    _atom_site_aniso_U_22
    _atom_site_aniso_U_33
    _atom_site_aniso_U_12
    _atom_site_aniso_U_13
    _atom_site_aniso_U_23
    C1 0.0338(9) 0.0381(10) 0.0317(9) 0.0065(8) 0.0063(8) 0.0004(7)
    C2 0.0416(11) 0.0517(12) 0.0336(10) 0.0055(9) -0.0047(8) -0.0050(9)
    C3 0.0328(9) 0.0382(9) 0.0316(9) 0.0051(7) 0.0052(7) -0.0012(7)
    C4 0.0346(9) 0.0406(10) 0.0275(9) 0.0017(8) 0.0024(7) 0.0000(7)
    C5 0.0521(12) 0.0470(11) 0.0326(10) -0.0033(9) -0.0002(9) 0.0057(8)
    C6 0.0648(17) 0.112(2) 0.0718(19) -0.0161(16) 0.0225(15) 0.0054(17)
    C7 0.0492(13) 0.0741(16) 0.0503(13) -0.0088(12) 0.0086(10) 0.0015(12)
    C8 0.0550(14) 0.0653(15) 0.0614(15) 0.0093(12) 0.0104(12) -0.0015(12)
    C9 0.0560(13) 0.0478(12) 0.0531(13) 0.0019(10) 0.0022(11) 0.0063(10)
    C10 0.0415(11) 0.0442(11) 0.0372(10) -0.0045(9) -0.0008(8) 0.0013(8)
    C11 0.0584(14) 0.0510(13) 0.0639(15) 0.0063(11) 0.0151(12) 0.0119(11)
    C12 0.0716(17) 0.0554(14) 0.0692(16) -0.0057(12) 0.0161(13) 0.0190(12)
    C13 0.0567(15) 0.096(2) 0.0615(16) 0.0150(14) 0.0110(13) -0.0165(14)
    C14 0.0411(11) 0.0591(13) 0.0408(11) 0.0044(10) 0.0006(9) -0.0061(10)
    C15 0.0678(16) 0.0438(12) 0.0752(17) 0.0182(11) 0.0124(13) 0.0016(11)
    C16 0.0696(16) 0.0404(11) 0.0687(16) 0.0089(11) 0.0183(13) 0.0168(11)
    C17 0.0373(10) 0.0396(10) 0.0354(10) 0.0028(8) 0.0009(8) 0.0067(8)
    C18 0.0631(14) 0.0431(11) 0.0616(14) 0.0145(11) 0.0203(12) 0.0172(10)
    C19 0.0622(15) 0.0613(15) 0.0568(14) 0.0064(11) 0.0233(12) 0.0174(11)
    N1 0.0495(10) 0.0433(9) 0.0364(9) -0.0034(8) 0.0008(7) 0.0074(7)
    N2 0.0455(9) 0.0448(9) 0.0286(8) 0.0059(7) 0.0007(7) 0.0048(7)
    N3 0.0354(9) 0.0472(9) 0.0368(9) 0.0007(7) -0.0010(7) -0.0037(7)
    N4 0.0404(9) 0.0411(9) 0.0367(9) -0.0048(7) 0.0047(7) 0.0043(7)
    N5 0.0485(10) 0.0443(9) 0.0319(8) -0.0097(8) -0.0050(7) 0.0037(7)
    O1 0.0845(13) 0.0551(10) 0.0795(13) -0.0160(9) 0.0234(10) 0.0090(9)
    O2 0.0717(11) 0.0869(12) 0.0421(9) -0.0227(10) 0.0037(8) -0.0136(8)
    O3 0.0437(9) 0.1191(16) 0.0532(10) 0.0023(10) -0.0032(8) -0.0017(10)
    O4 0.0592(9) 0.0593(9) 0.0374(8) -0.0005(7) 0.0032(7) 0.0043(7)
    O5 0.0508(9) 0.0690(10) 0.0443(9) -0.0112(7) 0.0028(7) 0.0169(7)
    O6 0.0532(9) 0.0628(10) 0.0543(9) 0.0222(8) 0.0087(7) 0.0125(7)
    O7 0.0526(9) 0.0561(9) 0.0571(9) -0.0114(7) 0.0004(8) 0.0093(7)
    S1 0.0414(3) 0.0495(3) 0.0358(3) 0.0052(2) 0.0047(2) 0.0099(2)
    S2 0.0426(3) 0.0509(3) 0.0354(3) -0.0092(2) 0.0005(2) 0.0004(2)
_geom_special_details
;
 All esds (except the esd in the dihedral angle between two l.s. planes)
 are estimated using the full covariance matrix.  The cell esds are taken
 into account individually in the estimation of esds in distances, angles
 and torsion angles; correlations between esds in cell parameters are only
 used when they are defined by crystal symmetry.  An approximate (isotropic)
 treatment of cell esds is used for estimating esds involving l.s. planes.
;
loop_
    _geom_bond_atom_site_label_1
    _geom_bond_atom_site_label_2
    _geom_bond_site_symmetry_2
    _geom_bond_distance
    _geom_bond_publ_flag
    C1 N1 . 1.311(2) ?
    C1 N2 . 1.356(2) ?
    C1 C4 . 1.410(3) ?
    C2 N3 . 1.299(3) ?
    C2 N2 . 1.357(3) ?
    C2 H2 . 0.9300 ?
    C3 N3 . 1.352(2) ?
    C3 N4 . 1.365(2) ?
    C3 C4 . 1.374(3) ?
    C4 N5 . 1.376(2) ?
    C5 N4 . 1.320(3) ?
    C5 N5 . 1.321(3) ?
    C5 H5 . 0.9300 ?
    C6 C7 . 1.513(3) ?
    C6 H6A . 0.9600 ?
    C6 H6B . 0.9600 ?
    C6 H6C . 0.9600 ?
    C7 C12 . 1.374(4) ?
    C7 C8 . 1.380(4) ?
    C8 C9 . 1.385(3) ?
    C8 H8 . 0.9300 ?
    C9 C10 . 1.381(3) ?
    C9 H9 . 0.9300 ?
    C10 C11 . 1.383(3) ?
    C10 S2 . 1.767(2) ?
    C11 C12 . 1.375(3) ?
    C11 H11 . 0.9300 ?
    C12 H12 . 0.9300 ?
    C13 C14 . 1.507(3) ?
    C13 H13A . 0.9600 ?
    C13 H13B . 0.9600 ?
    C13 H13C . 0.9600 ?
    C14 C15 . 1.361(3) ?
    C14 C19 . 1.377(3) ?
    C15 C16 . 1.379(3) ?
    C15 H15 . 0.9300 ?
    C16 C17 . 1.379(3) ?
    C16 H16 . 0.9300 ?
    C17 C18 . 1.368(3) ?
    C17 S1 . 1.760(2) ?
    C18 C19 . 1.382(3) ?
    C18 H18 . 0.9300 ?
    C19 H19 . 0.9300 ?
    N1 H1A . 0.8602 ?
    N1 H1B . 0.8608 ?
    N2 H2A . 0.8595 ?
    N4 H4 . 0.8601 ?
    N5 H5A . 0.8592 ?
    O1 S2 . 1.4513(18) ?
    O2 S2 . 1.4237(16) ?
    O3 S2 . 1.4506(17) ?
    O4 S1 . 1.4576(16) ?
    O5 S1 . 1.4569(16) ?
    O6 S1 . 1.4498(15) ?
    O7 H1W . 0.8376 ?
    O7 H2W . 0.8259 ?
loop_
    _geom_angle_atom_site_label_1
    _geom_angle_atom_site_label_2
    _geom_angle_atom_site_label_3
    _geom_angle_site_symmetry_1
    _geom_angle_site_symmetry_3
    _geom_angle
    _geom_angle_publ_flag
    N1 C1 N2 . . 120.98(17) ?
    N1 C1 C4 . . 126.53(17) ?
    N2 C1 C4 . . 112.49(17) ?
    N3 C2 N2 . . 125.47(18) ?
    N3 C2 H2 . . 117.3 ?
    N2 C2 H2 . . 117.3 ?
    N3 C3 N4 . . 126.33(17) ?
    N3 C3 C4 . . 126.72(17) ?
    N4 C3 C4 . . 106.96(16) ?
    C3 C4 N5 . . 106.63(16) ?
    C3 C4 C1 . . 119.08(17) ?
    N5 C4 C1 . . 134.12(18) ?
    N4 C5 N5 . . 110.20(17) ?
    N4 C5 H5 . . 124.9 ?
    N5 C5 H5 . . 124.9 ?
    C7 C6 H6A . . 109.5 ?
    C7 C6 H6B . . 109.5 ?
    H6A C6 H6B . . 109.5 ?
    C7 C6 H6C . . 109.5 ?
    H6A C6 H6C . . 109.5 ?
    H6B C6 H6C . . 109.5 ?
    C12 C7 C8 . . 117.7(2) ?
    C12 C7 C6 . . 120.5(2) ?
    C8 C7 C6 . . 121.8(2) ?
    C7 C8 C9 . . 121.4(2) ?
    C7 C8 H8 . . 119.3 ?
    C9 C8 H8 . . 119.3 ?
    C10 C9 C8 . . 119.7(2) ?
    C10 C9 H9 . . 120.1 ?
    C8 C9 H9 . . 120.1 ?
    C9 C10 C11 . . 119.4(2) ?
    C9 C10 S2 . . 121.40(16) ?
    C11 C10 S2 . . 119.21(17) ?
    C12 C11 C10 . . 119.7(2) ?
    C12 C11 H11 . . 120.1 ?
    C10 C11 H11 . . 120.1 ?
    C7 C12 C11 . . 122.0(2) ?
    C7 C12 H12 . . 119.0 ?
    C11 C12 H12 . . 119.0 ?
    C14 C13 H13A . . 109.5 ?
    C14 C13 H13B . . 109.5 ?
    H13A C13 H13B . . 109.5 ?
    C14 C13 H13C . . 109.5 ?
    H13A C13 H13C . . 109.5 ?
    H13B C13 H13C . . 109.5 ?
    C15 C14 C19 . . 117.6(2) ?
    C15 C14 C13 . . 121.8(2) ?
    C19 C14 C13 . . 120.6(2) ?
    C14 C15 C16 . . 122.3(2) ?
    C14 C15 H15 . . 118.9 ?
    C16 C15 H15 . . 118.9 ?
    C17 C16 C15 . . 119.6(2) ?
    C17 C16 H16 . . 120.2 ?
    C15 C16 H16 . . 120.2 ?
    C18 C17 C16 . . 119.0(2) ?
    C18 C17 S1 . . 120.36(16) ?
    C16 C17 S1 . . 120.54(16) ?
    C17 C18 C19 . . 120.4(2) ?
    C17 C18 H18 . . 119.8 ?
    C19 C18 H18 . . 119.8 ?
    C14 C19 C18 . . 121.2(2) ?
    C14 C19 H19 . . 119.4 ?
    C18 C19 H19 . . 119.4 ?
    C1 N1 H1A . . 120.0 ?
    C1 N1 H1B . . 120.0 ?
    H1A N1 H1B . . 120.0 ?
    C1 N2 C2 . . 124.11(16) ?
    C1 N2 H2A . . 117.9 ?
    C2 N2 H2A . . 118.0 ?
    C2 N3 C3 . . 112.03(17) ?
    C5 N4 C3 . . 108.31(16) ?
    C5 N4 H4 . . 125.9 ?
    C3 N4 H4 . . 125.8 ?
    C5 N5 C4 . . 107.90(16) ?
    C5 N5 H5A . . 126.1 ?
    C4 N5 H5A . . 126.0 ?
    H1W O7 H2W . . 110.9 ?
    O6 S1 O5 . . 112.91(10) ?
    O6 S1 O4 . . 112.80(10) ?
    O5 S1 O4 . . 111.18(9) ?
    O6 S1 C17 . . 106.48(9) ?
    O5 S1 C17 . . 106.79(10) ?
    O4 S1 C17 . . 106.13(9) ?
    O2 S2 O3 . . 112.64(12) ?
    O2 S2 O1 . . 114.04(12) ?
    O3 S2 O1 . . 109.38(13) ?
    O2 S2 C10 . . 107.32(10) ?
    O3 S2 C10 . . 105.60(10) ?
    O1 S2 C10 . . 107.35(10) ?
loop_
    _geom_torsion_atom_site_label_1
    _geom_torsion_atom_site_label_2
    _geom_torsion_atom_site_label_3
    _geom_torsion_atom_site_label_4
    _geom_torsion_site_symmetry_1
    _geom_torsion_site_symmetry_2
    _geom_torsion_site_symmetry_3
    _geom_torsion_site_symmetry_4
    _geom_torsion
    _geom_torsion_publ_flag
    N3 C3 C4 N5 . . . . -179.98(17) ?
    N4 C3 C4 N5 . . . . -0.4(2) ?
    N3 C3 C4 C1 . . . . -4.1(3) ?
    N4 C3 C4 C1 . . . . 175.47(16) ?
    N1 C1 C4 C3 . . . . -175.61(18) ?
    N2 C1 C4 C3 . . . . 3.5(2) ?
    N1 C1 C4 N5 . . . . -1.2(3) ?
    N2 C1 C4 N5 . . . . 177.89(19) ?
    C12 C7 C8 C9 . . . . 0.3(4) ?
    C6 C7 C8 C9 . . . . -179.4(2) ?
    C7 C8 C9 C10 . . . . 0.0(4) ?
    C8 C9 C10 C11 . . . . 0.0(3) ?
    C8 C9 C10 S2 . . . . 178.90(18) ?
    C9 C10 C11 C12 . . . . -0.3(4) ?
    S2 C10 C11 C12 . . . . -179.2(2) ?
    C8 C7 C12 C11 . . . . -0.6(4) ?
    C6 C7 C12 C11 . . . . 179.1(3) ?
    C10 C11 C12 C7 . . . . 0.6(4) ?
    C19 C14 C15 C16 . . . . 0.2(4) ?
    C13 C14 C15 C16 . . . . -179.4(2) ?
    C14 C15 C16 C17 . . . . 1.4(4) ?
    C15 C16 C17 C18 . . . . -2.0(4) ?
    C15 C16 C17 S1 . . . . 174.2(2) ?
    C16 C17 C18 C19 . . . . 1.0(4) ?
    S1 C17 C18 C19 . . . . -175.2(2) ?
    C15 C14 C19 C18 . . . . -1.2(4) ?
    C13 C14 C19 C18 . . . . 178.4(2) ?
    C17 C18 C19 C14 . . . . 0.6(4) ?
    N1 C1 N2 C2 . . . . 178.16(18) ?
    C4 C1 N2 C2 . . . . -1.0(3) ?
    N3 C2 N2 C1 . . . . -1.6(3) ?
    N2 C2 N3 C3 . . . . 1.3(3) ?
    N4 C3 N3 C2 . . . . -177.93(18) ?
    C4 C3 N3 C2 . . . . 1.6(3) ?
    N5 C5 N4 C3 . . . . -0.2(2) ?
    N3 C3 N4 C5 . . . . 179.97(18) ?
    C4 C3 N4 C5 . . . . 0.4(2) ?
    N4 C5 N5 C4 . . . . 0.0(2) ?
    C3 C4 N5 C5 . . . . 0.3(2) ?
    C1 C4 N5 C5 . . . . -174.7(2) ?
    C18 C17 S1 O6 . . . . -26.8(2) ?
    C16 C17 S1 O6 . . . . 157.08(19) ?
    C18 C17 S1 O5 . . . . -147.66(19) ?
    C16 C17 S1 O5 . . . . 36.2(2) ?
    C18 C17 S1 O4 . . . . 93.6(2) ?
    C16 C17 S1 O4 . . . . -82.5(2) ?
    C9 C10 S2 O2 . . . . -106.24(19) ?
    C11 C10 S2 O2 . . . . 72.7(2) ?
    C9 C10 S2 O3 . . . . 133.38(19) ?
    C11 C10 S2 O3 . . . . -47.7(2) ?
    C9 C10 S2 O1 . . . . 16.7(2) ?
    C11 C10 S2 O1 . . . . -164.35(19) ?
loop_
    _geom_hbond_atom_site_label_D
    _geom_hbond_atom_site_label_H
    _geom_hbond_atom_site_label_A
    _geom_hbond_site_symmetry_A
    _geom_hbond_distance_DH
    _geom_hbond_distance_HA
    _geom_hbond_distance_DA
    _geom_hbond_angle_DHA
    N1 H1A O4 . 0.86 1.95 2.813(2) 178.1
    N1 H1B O3 . 0.86 1.97 2.805(2) 163.3
    N2 H2A O5 . 0.86 1.84 2.694(2) 177.8
    N4 H4 O7 3_676 0.86 1.80 2.653(2) 169.5
    N5 H5A O1 . 0.86 2.09 2.884(3) 152.4
    N5 H5A O3 . 0.86 2.43 3.149(3) 141.1
    O7 H1W O6 4_565 0.84 1.93 2.762(2) 175.7
    O7 H2W O2 . 0.83 2.04 2.815(2) 156.00
