# Supplementary material for: 6-Amino-9H-purine-1,7-diium bis­(4-methyl­benzene­sulfonate) monohydrate
Source: Acta Crystallogr Sect E Struct Rep Online. 2010 Jan 9;66(Pt 2):o318. doi: 10.1107/S1600536810000413 (PMC2979717; doi:10.1107/S1600536810000413)
Supplement: Supplementary file 2 [file e-66-0o318-Isup2.hkl]

# 
# h,k,l, Fc-squared, Fo-squared, sigma(Fo-squared) and status flag 
# 
data_I
_shelx_title ' A in P2(1)/n' 
_shelx_refln_list_code          4 
_shelx_F_calc_maximum      325.96 
_exptl_crystal_F_000      1040.00 
_reflns_d_resolution_high  0.8255 
 
loop_ 
 _symmetry_equiv_pos_as_xyz 
 'x, y, z' 
 '-x+1/2, y+1/2, -z+1/2' 
 '-x, -y, -z' 
 'x-1/2, -y-1/2, z-1/2' 
 
_cell_length_a    16.2462 
_cell_length_b     6.0370 
_cell_length_c    22.7390 
_cell_angle_alpha  90.000 
_cell_angle_beta   90.625 
_cell_angle_gamma  90.000 
 
_shelx_F_squared_multiplier     1.000 
 
loop_ 
 _refln_index_h 
 _refln_index_k 
 _refln_index_l 
 _refln_F_squared_calc 
 _refln_F_squared_meas 
 _refln_F_squared_sigma 
 _refln_observed_status 
   2   0   0     3398.20     2807.69     22.13 o 
   4   0   0    23443.12    22777.95   1971.88 o 
   6   0   0     3001.94     2791.83    164.11 o 
   8   0   0      643.20      652.57     42.69 o 
  10   0   0     3270.12     3029.76    175.52 o 
  12   0   0      492.28      441.06     25.39 o 
  14   0   0      330.35      324.31     31.47 o 
  16   0   0       38.46       39.02      6.42 o 
  18   0   0      941.98      986.40    142.10 o 
   1   1   0     6742.38     7148.44    278.89 o 
   2   1   0      121.83      130.01      4.32 o 
   3   1   0     1026.86     1005.30     34.59 o 
   4   1   0      804.33      700.40     27.46 o 
   5   1   0      352.39      287.03     11.58 o 
   6   1   0      147.34      146.20      5.65 o 
   7   1   0        2.14       -0.89      1.07 o 
   8   1   0      277.43      199.19      6.53 o 
   9   1   0     3578.05     3495.57    124.01 o 
  10   1   0      122.16       88.84      3.49 o 
  11   1   0       64.91       80.01      5.92 o 
  12   1   0      190.58      201.88      9.29 o 
  13   1   0      237.45      236.07     11.19 o 
  14   1   0       92.95      105.22      6.26 o 
  15   1   0      328.46      316.67     20.31 o 
  16   1   0       86.51       92.28      9.03 o 
  17   1   0        1.19        3.87      3.48 o 
  18   1   0       12.93       11.18      3.93 o 
  19   1   0       59.14       73.48      6.47 o 
   0   2   0     1548.62     1810.01     81.37 o 
   1   2   0      862.39      772.65     26.33 o 
   2   2   0     4899.64     5355.06    181.70 o 
   3   2   0      935.67     1032.91     30.85 o 
   4   2   0       21.81       12.06      1.35 o 
   5   2   0     4315.64     4694.12    186.40 o 
   6   2   0     1804.49     2139.18     82.70 o 
   7   2   0        7.40       11.94      1.62 o 
   8   2   0      215.98      239.49      8.90 o 
   9   2   0      200.35      189.38      6.23 o 
  10   2   0      157.98      141.17      5.57 o 
  11   2   0      662.57      698.36     30.09 o 
  12   2   0     1679.23     1706.66     75.67 o 
  13   2   0      257.61      263.07     14.50 o 
  14   2   0      465.88      479.27     22.48 o 
  15   2   0       22.28       22.45      4.18 o 
  16   2   0        0.02        4.99      3.31 o 
  17   2   0       23.28       16.01      5.08 o 
  18   2   0       95.41       89.67      8.02 o 
   1   3   0     1719.74     1917.93     60.86 o 
   2   3   0      325.12      218.43      8.91 o 
   3   3   0       39.44       48.05      2.44 o 
   4   3   0      648.44      623.92     22.04 o 
   5   3   0      217.29      194.50      6.77 o 
   6   3   0      821.60      840.96     32.56 o 
   7   3   0       93.77      130.81      5.99 o 
   8   3   0      301.00      295.50     15.42 o 
   9   3   0        2.90        0.24      2.20 o 
  10   3   0      357.31      368.17     23.82 o 
  11   3   0      348.47      323.07     21.38 o 
  12   3   0       89.98       91.74      6.08 o 
  13   3   0      872.18      846.71     44.53 o 
  14   3   0       30.62       36.48      4.79 o 
  15   3   0      133.51      129.29      7.57 o 
  16   3   0        5.82        7.98      4.35 o 
  17   3   0        0.04       -2.39      3.86 o 
   0   4   0     2259.27     2340.80     93.42 o 
   1   4   0      652.02      629.77     20.72 o 
   2   4   0       59.43       56.84      2.87 o 
   3   4   0      331.27      376.25     17.27 o 
   4   4   0      495.53      484.10     21.73 o 
   5   4   0       14.21        7.12      2.24 o 
   6   4   0      749.70      783.51     31.35 o 
   7   4   0      270.70      288.42     14.57 o 
   8   4   0        5.35       12.48      3.47 o 
   9   4   0      470.70      479.64     29.60 o 
  10   4   0      473.64      468.51     27.78 o 
  11   4   0       46.56       45.85      4.93 o 
  12   4   0        9.42        6.61      4.42 o 
  13   4   0      140.19      143.42     12.14 o 
  14   4   0        0.22        0.05      3.21 o 
  15   4   0        7.08       10.94      4.01 o 
  16   4   0       37.55       49.32      5.80 o 
   1   5   0      236.98      220.84      7.12 o 
   2   5   0      118.51      126.76      5.08 o 
   3   5   0      107.78      117.76      6.03 o 
   4   5   0     1119.20     1193.93     44.66 o 
   5   5   0      195.60      192.12     13.35 o 
   6   5   0       43.74       60.09      4.43 o 
   7   5   0       21.81       19.05      3.88 o 
   8   5   0        0.74        3.63      3.24 o 
   9   5   0      109.19      114.34      8.20 o 
  10   5   0       88.29       76.13      9.94 o 
  11   5   0        6.26        3.04      3.66 o 
  12   5   0      117.72      115.93      7.56 o 
  13   5   0        5.16        6.05      4.09 o 
  14   5   0       51.90       41.99      5.73 o 
   0   6   0        0.75       -3.16      3.44 o 
   1   6   0       25.32       29.53      3.25 o 
   2   6   0       88.28       97.13      5.76 o 
   3   6   0       65.06       61.24      5.67 o 
   4   6   0       65.73       71.84      5.76 o 
   5   6   0        0.79        0.72      3.47 o 
   6   6   0        6.70        5.23      4.32 o 
   7   6   0       31.75       38.91      6.01 o 
   8   6   0       61.86       76.49      9.08 o 
   9   6   0       35.46       35.54      5.28 o 
  10   6   0        0.92       -0.87      3.62 o 
  11   6   0       23.79       23.83      4.93 o 
   1   7   0       21.80       13.09      3.54 o 
   2   7   0       93.95      106.99      6.63 o 
   3   7   0       16.06       15.16      4.32 o 
   4   7   0       98.23      110.98      9.11 o 
   5   7   0      123.77      114.78      9.35 o 
 -19   0   1       35.88       44.88      8.41 o 
 -17   0   1      211.31      203.14     21.53 o 
 -15   0   1       16.86       21.75      7.23 o 
 -13   0   1     1771.15     1671.45    177.55 o 
 -11   0   1      635.21      680.11     36.17 o 
  -9   0   1       25.17       14.83      3.18 o 
  -7   0   1        2.74       12.08      3.09 o 
  -5   0   1     1547.80     1693.28    110.84 o 
  -3   0   1     7910.12     7661.70   1243.64 o 
   3   0   1    42033.85    38426.56   4891.15 o 
   5   0   1      711.34      653.69     38.31 o 
   7   0   1     1374.02     1372.68     77.71 o 
   9   0   1       89.85       68.55      4.30 o 
  11   0   1      213.86      215.68     14.43 o 
  13   0   1      133.51      127.31     15.31 o 
  15   0   1     2017.73     1947.33    217.66 o 
  17   0   1      155.09      164.64     27.58 o 
  19   0   1      214.97      254.50     31.62 o 
 -19   1   1       11.69       11.87      4.27 o 
 -18   1   1       80.45       86.77      8.54 o 
 -17   1   1        3.25        4.63      3.64 o 
 -16   1   1        0.52        0.49      3.10 o 
 -15   1   1        8.70        3.83      3.21 o 
 -14   1   1      942.94      916.78     56.68 o 
 -13   1   1       36.16       25.46      3.44 o 
 -12   1   1      543.72      554.87     29.83 o 
 -11   1   1       34.14       27.72      3.05 o 
 -10   1   1      932.94      851.03     27.64 o 
  -9   1   1      789.33      901.88     34.80 o 
  -8   1   1      128.52      100.28      5.41 o 
  -7   1   1       95.70      122.88      6.47 o 
  -6   1   1        0.87        2.64      1.03 o 
  -5   1   1     2976.79     3228.70    142.79 o 
  -4   1   1       22.34       24.93      1.76 o 
  -3   1   1     6714.23     6901.02    392.74 o 
  -2   1   1     5769.63     6099.10    248.21 o 
  -1   1   1     5778.18     6252.90    234.24 o 
   0   1   1      930.66     1109.36     26.86 o 
   1   1   1       90.02       68.97      2.56 o 
   2   1   1     1800.75     1732.02     66.62 o 
   3   1   1       16.66       23.53      1.31 o 
   4   1   1      326.68      351.08     12.49 o 
   5   1   1       29.87       56.53      2.48 o 
   6   1   1     1155.62      998.73     39.24 o 
   7   1   1      253.66      225.48     10.17 o 
   8   1   1      221.73      238.26      9.28 o 
   9   1   1        4.95        0.65      1.88 o 
  10   1   1      377.78      325.87     11.07 o 
  11   1   1       24.96       29.35      2.53 o 
  12   1   1        0.01        2.50      2.37 o 
  13   1   1       18.96       16.93      3.21 o 
  14   1   1      523.70      504.98     29.22 o 
  15   1   1        2.91       -0.15      2.95 o 
  16   1   1      182.06      181.90     11.41 o 
  17   1   1      198.89      207.81     17.77 o 
  18   1   1      127.28      121.56      8.01 o 
  19   1   1       13.16       16.41      4.44 o 
 -18   2   1        7.83       12.64      4.99 o 
 -17   2   1       50.10       54.72      6.36 o 
 -16   2   1       42.61       45.56      5.10 o 
 -15   2   1      640.86      623.19     42.50 o 
 -14   2   1       24.56       24.80      3.53 o 
 -13   2   1        0.02       -2.61      2.49 o 
 -12   2   1      481.81      477.20     23.37 o 
 -11   2   1     1087.65      967.39     45.57 o 
 -10   2   1      504.25      529.16     29.10 o 
  -9   2   1      954.50      922.43     36.36 o 
  -8   2   1      151.02      184.71      8.08 o 
  -7   2   1      198.76      158.37      7.83 o 
  -6   2   1      114.64      161.79      5.97 o 
  -5   2   1     2794.82     2806.88     99.02 o 
  -4   2   1        0.33        0.46      0.93 o 
  -3   2   1     1251.03     1126.58     38.37 o 
  -2   2   1     5809.77     5797.15    216.76 o 
  -1   2   1     5059.87     5306.35    177.73 o 
   0   2   1      494.61      546.95     17.34 o 
   1   2   1      195.37      165.81      6.23 o 
   2   2   1      637.94      564.81     19.73 o 
   3   2   1     5872.87     6278.70    213.50 o 
   4   2   1      132.99      131.90      4.42 o 
   5   2   1      441.99      562.70     18.36 o 
   6   2   1      303.58      298.62     10.82 o 
   7   2   1     2030.27     1974.73     78.11 o 
   8   2   1      503.59      564.30     18.31 o 
   9   2   1      145.79      146.40      5.51 o 
  10   2   1        8.99       17.88      2.29 o 
  11   2   1       20.34       18.83      2.91 o 
  12   2   1      126.06      133.25      7.54 o 
  13   2   1      540.37      505.21     29.33 o 
  14   2   1      178.70      155.46      8.78 o 
  15   2   1        0.07        0.67      2.86 o 
  16   2   1       18.10       14.60      4.79 o 
  17   2   1       20.85       16.91      5.08 o 
  18   2   1      106.75      113.61      8.60 o 
 -17   3   1       85.32       81.29      7.89 o 
 -16   3   1        9.29        7.24      4.35 o 
 -15   3   1        0.06        1.45      3.45 o 
 -14   3   1        5.75        3.50      3.16 o 
 -13   3   1       24.41       12.62      3.75 o 
 -12   3   1       13.29        9.25      3.67 o 
 -11   3   1       59.98       80.90      9.33 o 
 -10   3   1      594.00      592.82     31.35 o 
  -9   3   1      608.92      628.90     37.21 o 
  -8   3   1      268.17      274.12     11.09 o 
  -7   3   1     1199.61     1293.89     55.02 o 
  -6   3   1      133.33      116.75      5.14 o 
  -5   3   1      256.99      281.53      6.34 o 
  -4   3   1      533.66      641.12     24.40 o 
  -3   3   1       91.74      136.38      4.14 o 
  -2   3   1      394.30      403.44     12.54 o 
  -1   3   1      199.01      207.92      7.28 o 
   0   3   1       67.74       71.59      3.18 o 
   1   3   1       38.09       39.03      2.14 o 
   2   3   1       60.50       64.73      2.58 o 
   3   3   1     4999.61     5359.16    169.92 o 
   4   3   1        9.09        1.17      1.30 o 
   5   3   1        3.81       11.17      1.68 o 
   6   3   1     1328.57     1418.38     56.70 o 
   7   3   1     2066.04     2159.17     91.53 o 
   8   3   1      248.75      227.33     11.39 o 
   9   3   1      141.76      151.36      8.38 o 
  10   3   1       11.53        8.26      3.05 o 
  11   3   1     1620.91     1591.88     87.53 o 
  12   3   1      300.23      292.97     13.50 o 
  13   3   1      622.84      614.45     26.03 o 
  14   3   1        0.87        3.06      3.40 o 
  15   3   1      199.70      185.78     12.31 o 
  16   3   1       13.33       10.79      3.99 o 
  17   3   1      195.52      204.46     11.08 o 
 -16   4   1       27.86       31.69      5.13 o 
 -15   4   1        2.84        5.39      3.77 o 
 -14   4   1       18.95       11.84      4.22 o 
 -13   4   1      122.49      111.62      7.16 o 
 -12   4   1      151.48      159.84      9.61 o 
 -11   4   1        0.05       -2.96      2.96 o 
 -10   4   1      369.04      350.19     20.72 o 
  -9   4   1      381.08      375.22     24.15 o 
  -8   4   1       71.43       75.19      5.32 o 
  -7   4   1       70.31       68.84      4.21 o 
  -6   4   1       80.41       75.65      4.24 o 
  -5   4   1      291.06      281.83     13.52 o 
  -4   4   1        0.05        3.88      1.74 o 
  -3   4   1        8.66       12.60      2.04 o 
  -2   4   1      892.42      875.78     30.52 o 
  -1   4   1       42.31       29.29      2.31 o 
   0   4   1        5.35        3.28      1.65 o 
   1   4   1      377.49      429.11     19.32 o 
   2   4   1      313.31      374.96     17.26 o 
   3   4   1      447.43      472.40     18.40 o 
   4   4   1       38.83       41.05      3.23 o 
   5   4   1      195.36      195.68      8.66 o 
   6   4   1       73.12       60.65      5.53 o 
   7   4   1       31.07       28.69      3.20 o 
   8   4   1      311.08      351.37     24.20 o 
   9   4   1      335.99      299.05     24.10 o 
  10   4   1        0.03        3.19      2.94 o 
  11   4   1       88.10      105.56      8.21 o 
  12   4   1      295.99      298.44     18.55 o 
  13   4   1       47.98       56.31      4.89 o 
  14   4   1       69.42       74.15      6.29 o 
  15   4   1      214.50      231.94     14.91 o 
  16   4   1        4.39        3.11      3.68 o 
 -14   5   1       43.08       51.47      6.15 o 
 -13   5   1       39.84       51.01      6.45 o 
 -12   5   1        5.77        5.88      3.56 o 
 -11   5   1      554.13      511.49     30.54 o 
 -10   5   1       21.55       28.12      4.58 o 
  -9   5   1       42.84       56.06      5.38 o 
  -8   5   1        3.54        1.63      3.05 o 
  -7   5   1      690.78      691.85     42.61 o 
  -6   5   1        6.16        4.80      2.73 o 
  -5   5   1      272.79      280.95     11.86 o 
  -4   5   1      250.64      256.48      9.19 o 
  -3   5   1        4.01        7.30      2.75 o 
  -2   5   1      744.93      699.19     21.92 o 
  -1   5   1      875.01      853.32     30.19 o 
   0   5   1      124.90      116.05      4.73 o 
   1   5   1      269.11      272.64      9.59 o 
   2   5   1       45.26       51.94      3.69 o 
   3   5   1      577.53      574.16     23.51 o 
   4   5   1       46.89       58.52      4.26 o 
   5   5   1      194.85      193.35      8.06 o 
   6   5   1      232.10      254.03     14.30 o 
   7   5   1      367.29      346.30     16.08 o 
   8   5   1       56.60       58.78      5.32 o 
   9   5   1        1.14       -1.07      3.00 o 
  10   5   1      103.99       84.87      6.39 o 
  11   5   1       89.45       98.78      6.89 o 
  12   5   1       82.06       88.12      6.79 o 
  13   5   1       13.45       11.84      4.04 o 
  14   5   1       21.91       27.38      5.12 o 
 -11   6   1        0.15       -1.20      3.55 o 
 -10   6   1        4.32        3.57      3.92 o 
  -9   6   1       88.32       90.43      8.44 o 
  -8   6   1        2.55       -0.42      4.77 o 
  -7   6   1       16.17       19.39      4.82 o 
  -6   6   1        3.88        3.82      4.39 o 
  -5   6   1      387.41      370.97     22.52 o 
  -4   6   1        0.24       -0.99      3.22 o 
  -3   6   1       92.11       89.06      6.21 o 
  -2   6   1      170.04      156.84      6.92 o 
  -1   6   1      152.81      156.75      5.71 o 
   0   6   1      127.39      124.31      5.76 o 
   1   6   1      263.55      259.26      7.64 o 
   2   6   1      114.38      106.50      5.94 o 
   3   6   1       33.24       25.97      4.41 o 
   4   6   1      291.11      245.11     11.75 o 
   5   6   1      773.40      691.96     28.07 o 
   6   6   1       47.49       45.89      6.15 o 
   7   6   1       63.78       62.45      6.18 o 
   8   6   1      225.07      252.62     17.34 o 
   9   6   1        2.64       -1.21      3.52 o 
  10   6   1        3.90        3.25      3.95 o 
  11   6   1        2.66        5.27      4.11 o 
  -5   7   1        6.36        5.98      4.53 o 
  -4   7   1       14.99        9.18      5.03 o 
  -3   7   1       13.52       11.19      4.12 o 
  -2   7   1       17.40       15.41      3.87 o 
  -1   7   1        5.46        6.42      3.21 o 
   0   7   1        4.68        5.47      3.16 o 
   1   7   1       14.66       12.04      3.47 o 
   2   7   1        8.64       13.55      3.77 o 
   3   7   1        8.28        4.80      3.82 o 
   4   7   1        7.99       10.92      4.48 o 
   5   7   1       34.92       36.14      9.07 o 
 -18   0   2       17.85       24.74      6.89 o 
 -16   0   2       22.06       23.70      5.71 o 
 -14   0   2      143.72      148.98     13.79 o 
 -12   0   2      584.13      521.96     61.34 o 
 -10   0   2     1365.26     1251.34     81.47 o 
  -8   0   2     4891.55     4660.12    278.69 o 
  -6   0   2       75.51       75.29      6.52 o 
  -4   0   2     3240.31     3135.46    438.93 o 
  -2   0   2     1489.62     1186.23    171.44 o 
   2   0   2     3468.88     3936.95    399.94 o 
   4   0   2      110.45      131.60      8.41 o 
   6   0   2    10375.25    10085.29    712.05 o 
   8   0   2      488.56      572.22     29.96 o 
  10   0   2     1706.35     1592.87     97.45 o 
  12   0   2      174.15      184.94      7.45 o 
  14   0   2        7.89       14.82      4.87 o 
  16   0   2      480.28      492.75     85.36 o 
  18   0   2      744.28      726.34     64.02 o 
 -19   1   2      121.90      140.09     12.38 o 
 -18   1   2       17.19       28.07      4.99 o 
 -17   1   2        2.47        2.38      3.42 o 
 -16   1   2        7.72        9.96      3.71 o 
 -15   1   2       21.80       28.13      4.23 o 
 -14   1   2      623.98      573.52     29.18 o 
 -13   1   2     1439.35     1350.64     94.12 o 
 -12   1   2      244.30      238.73     14.90 o 
 -11   1   2      394.99      386.33     16.23 o 
 -10   1   2       75.25       70.58      4.28 o 
  -9   1   2     1623.70     1594.58     69.03 o 
  -8   1   2      475.24      411.32     15.48 o 
  -7   1   2       26.80       40.18      3.31 o 
  -6   1   2     8627.38     8410.48    514.20 o 
  -5   1   2     2965.40     3147.72    189.62 o 
  -4   1   2     1491.44     1692.53    100.03 o 
  -3   1   2    28519.91    28040.68   2142.65 o 
  -2   1   2     3722.80     3760.00    191.68 o 
  -1   1   2      273.00      251.77      7.42 o 
   0   1   2     6133.82     6422.79    156.04 o 
   1   1   2    24148.29    25244.50    925.92 o 
   2   1   2    18796.81    18483.88   1075.52 o 
   3   1   2     3504.04     3710.57    132.63 o 
   4   1   2      354.76      385.33     13.53 o 
   5   1   2      141.23      123.23      5.02 o 
   6   1   2     1947.77     1688.78     67.09 o 
   7   1   2      267.80      194.36      8.31 o 
   8   1   2       47.42       50.68      2.58 o 
   9   1   2      361.79      360.07     10.04 o 
  10   1   2      522.50      482.78     18.01 o 
  11   1   2      435.18      395.38     14.65 o 
  12   1   2      856.98      821.29     39.86 o 
  13   1   2      163.57      182.44     10.00 o 
  14   1   2      233.49      236.84     12.86 o 
  15   1   2       29.00       29.92      4.16 o 
  16   1   2       24.29       36.93      4.76 o 
  17   1   2       78.78       88.77      6.46 o 
  18   1   2       21.01       27.44      4.83 o 
  19   1   2       34.35       48.62      6.22 o 
 -18   2   2        3.83        4.88      4.24 o 
 -17   2   2        0.75        1.49      3.56 o 
 -16   2   2      336.06      369.36     19.14 o 
 -15   2   2      291.21      311.51     16.76 o 
 -14   2   2       66.79       75.22      5.61 o 
 -13   2   2      542.47      509.81     25.96 o 
 -12   2   2      189.23      181.04     11.57 o 
 -11   2   2       17.37       15.71      2.92 o 
 -10   2   2      121.10      117.41      5.55 o 
  -9   2   2       18.60       17.60      2.59 o 
  -8   2   2       31.61       38.80      2.28 o 
  -7   2   2      715.79      797.22     34.59 o 
  -6   2   2      693.96      859.71     30.10 o 
  -5   2   2      915.26      998.54     35.38 o 
  -4   2   2      222.16      236.38      7.96 o 
  -3   2   2      775.79      837.47     31.55 o 
  -2   2   2      424.53      406.70     13.76 o 
  -1   2   2     3740.71     3702.31    114.95 o 
   0   2   2     3613.25     3715.54    110.87 o 
   1   2   2      469.52      629.97     18.48 o 
   2   2   2      694.41      649.19     22.93 o 
   3   2   2     3167.68     3307.06    102.21 o 
   4   2   2     1393.74     1356.99     41.26 o 
   5   2   2      237.68      251.18     10.99 o 
   6   2   2     8807.99     9030.57    357.72 o 
   7   2   2       22.16       17.14      1.84 o 
   8   2   2      320.97      316.96     13.06 o 
   9   2   2      294.87      283.29     15.93 o 
  10   2   2     1214.66     1148.82     43.88 o 
  11   2   2       20.89       26.43      3.10 o 
  12   2   2       66.42       59.13      4.23 o 
  13   2   2      368.07      353.04     13.21 o 
  14   2   2       59.27       63.47      4.60 o 
  15   2   2      185.68      178.67      7.88 o 
  16   2   2      481.98      455.44     48.38 o 
  17   2   2        0.04        0.18      3.56 o 
  18   2   2        3.14        2.84      4.35 o 
 -17   3   2        8.20        6.09      4.65 o 
 -16   3   2      274.35      283.17     22.89 o 
 -15   3   2       84.63       88.64      6.33 o 
 -14   3   2      162.50      160.15      6.98 o 
 -13   3   2       16.75       17.09      3.82 o 
 -12   3   2      654.31      682.21     40.79 o 
 -11   3   2       40.15       51.01      4.19 o 
 -10   3   2     1286.51     1307.49     55.16 o 
  -9   3   2      209.81      227.56     15.89 o 
  -8   3   2      451.06      438.00     19.06 o 
  -7   3   2      110.96      128.45      5.02 o 
  -6   3   2     1928.91     2100.27     77.74 o 
  -5   3   2      722.40      822.71     24.65 o 
  -4   3   2     1272.81     1431.50     53.73 o 
  -3   3   2      132.50      115.85      3.87 o 
  -2   3   2     5312.23     5382.28    185.75 o 
  -1   3   2        8.40       14.40      1.58 o 
   0   3   2     2415.76     2554.85     83.90 o 
   1   3   2       11.87        6.79      1.33 o 
   2   3   2     1247.22     1332.30     48.76 o 
   3   3   2      988.62     1213.78     39.60 o 
   4   3   2        1.52        5.92      1.37 o 
   5   3   2     1161.51     1301.45     51.20 o 
   6   3   2        0.19        3.29      1.54 o 
   7   3   2     1020.47     1069.47     38.85 o 
   8   3   2      594.17      615.30     24.15 o 
   9   3   2       30.30       26.50      2.95 o 
  10   3   2        0.23        2.52      2.94 o 
  11   3   2       22.81       17.11      3.86 o 
  12   3   2      427.35      389.88     18.52 o 
  13   3   2        5.66        2.88      3.18 o 
  14   3   2      120.17      113.94      6.93 o 
  15   3   2       43.35       46.80      5.28 o 
  16   3   2      139.78      147.31     11.17 o 
  17   3   2        0.16        2.40      4.29 o 
 -16   4   2       18.35       19.23      5.77 o 
 -15   4   2        2.81        4.13      3.88 o 
 -14   4   2      107.81      107.85      7.24 o 
 -13   4   2       15.89       10.72      3.84 o 
 -12   4   2        7.69        8.32      3.60 o 
 -11   4   2      981.67      969.33     58.18 o 
 -10   4   2     1637.98     1580.18     96.09 o 
  -9   4   2      107.07      105.20      7.52 o 
  -8   4   2      324.88      322.60     19.58 o 
  -7   4   2       51.69       51.28      5.39 o 
  -6   4   2       19.29       17.77      2.35 o 
  -5   4   2       32.70       44.05      2.98 o 
  -4   4   2      985.24     1000.23     31.61 o 
  -3   4   2      639.48      690.96     27.32 o 
  -2   4   2     2299.72     2396.85     83.74 o 
  -1   4   2     2009.91     2045.83     62.70 o 
   0   4   2       65.76       68.79      3.28 o 
   1   4   2       32.72       37.52      2.34 o 
   2   4   2      296.65      284.49     13.10 o 
   3   4   2     1355.16     1409.94     56.54 o 
   4   4   2      685.58      659.45     24.47 o 
   5   4   2       60.72       68.79      4.11 o 
   6   4   2      526.59      524.84     24.28 o 
   7   4   2        9.59       15.29      2.81 o 
   8   4   2      603.31      623.19     31.26 o 
   9   4   2      195.93      231.88     13.11 o 
  10   4   2        4.16        1.25      3.11 o 
  11   4   2       51.54       53.21      5.24 o 
  12   4   2       84.04       74.90      6.01 o 
  13   4   2       71.43       80.47      7.23 o 
  14   4   2       52.27       54.36      5.90 o 
  15   4   2        1.16        6.96      3.97 o 
  16   4   2        0.36        3.16      3.87 o 
 -14   5   2       29.58       31.20      5.48 o 
 -13   5   2       44.12       47.16      5.75 o 
 -12   5   2       20.01       13.92      4.85 o 
 -11   5   2       67.75       71.61     10.72 o 
 -10   5   2        2.44        0.55      3.20 o 
  -9   5   2      201.05      192.17     10.59 o 
  -8   5   2      279.95      276.36     25.01 o 
  -7   5   2      460.55      435.55     22.41 o 
  -6   5   2        3.48        3.72      3.00 o 
  -5   5   2      126.49      122.15      5.79 o 
  -4   5   2      212.53      182.83      6.50 o 
  -3   5   2      901.73      842.98     29.31 o 
  -2   5   2      636.50      572.39     29.37 o 
  -1   5   2        0.18       -0.71      2.64 o 
   0   5   2        3.99       -0.74      2.12 o 
   1   5   2        8.07       10.93      2.53 o 
   2   5   2        0.50       -0.68      2.17 o 
   3   5   2      502.20      512.14     18.68 o 
   4   5   2        0.52        0.36      2.39 o 
   5   5   2      326.28      294.45     12.95 o 
   6   5   2      124.51      121.31      5.85 o 
   7   5   2      334.85      319.60     17.11 o 
   8   5   2       94.67      115.81      8.92 o 
   9   5   2        0.03       -0.44      3.10 o 
  10   5   2      164.21      177.51     11.12 o 
  11   5   2        0.13        0.26      3.40 o 
  12   5   2        0.58       -0.72      3.58 o 
  13   5   2        1.46        2.96      3.42 o 
  14   5   2      215.57      228.82     18.47 o 
 -11   6   2        4.21        2.16      3.87 o 
 -10   6   2        8.18       11.33      5.16 o 
  -9   6   2        2.25       -1.82      3.89 o 
  -8   6   2        6.43       10.99      4.64 o 
  -7   6   2        0.54        3.45      4.18 o 
  -6   6   2      145.65      124.62      8.60 o 
  -5   6   2       25.34       12.34      4.45 o 
  -4   6   2       21.62       24.89      4.26 o 
  -3   6   2        3.79        0.88      3.22 o 
  -2   6   2      230.31      225.38      8.31 o 
  -1   6   2        0.08       -0.02      2.23 o 
   0   6   2       23.93       25.92      3.47 o 
   1   6   2       11.56        9.85      2.91 o 
   2   6   2      439.61      419.47     12.02 o 
   3   6   2        6.67        3.15      3.36 o 
   4   6   2       70.97       74.92      6.04 o 
   5   6   2        3.86        3.77      3.47 o 
   6   6   2       19.34       15.33      3.71 o 
   7   6   2      252.72      228.40     14.76 o 
   8   6   2        3.94        5.89      3.67 o 
   9   6   2      100.14      105.70      7.22 o 
  10   6   2       94.34      116.74     10.78 o 
  11   6   2        6.77        2.01      4.07 o 
  -5   7   2        1.68       -5.36      3.89 o 
  -4   7   2       71.83       77.60      8.00 o 
  -3   7   2       59.98       61.71      6.20 o 
  -2   7   2       40.42       41.13      4.80 o 
  -1   7   2       10.88        6.38      3.22 o 
   0   7   2       29.14       30.66      3.98 o 
   1   7   2        0.27        1.21      2.91 o 
   2   7   2       22.96       29.12      4.35 o 
   3   7   2       13.06       14.21      4.43 o 
   4   7   2        1.37       -2.03      3.47 o 
   5   7   2       77.45       78.03      8.25 o 
 -19   0   3       25.18       17.89      6.75 o 
 -17   0   3      273.89      259.91     19.18 o 
 -15   0   3      560.32      506.51     60.97 o 
 -13   0   3     2094.51     2065.71    227.40 o 
 -11   0   3     1582.83     1575.01    188.25 o 
  -9   0   3      157.54      159.16      7.38 o 
  -7   0   3      222.41      232.69     12.38 o 
  -5   0   3    10077.07    10228.85    907.42 o 
  -3   0   3     5255.07     5251.27    837.01 o 
  -1   0   3      797.25      746.57     10.59 o 
   1   0   3    10495.72    11796.01   1730.20 o 
   3   0   3     6337.12     6149.00    487.28 o 
   5   0   3     2647.34     2315.69    154.60 o 
   7   0   3     1048.35     1332.91     85.07 o 
   9   0   3     1679.50     1578.03    112.11 o 
  11   0   3     2276.35     2164.05    122.99 o 
  13   0   3     1897.73     1801.58     94.91 o 
  15   0   3      341.58      321.74     39.55 o 
  17   0   3        3.91       10.25      5.47 o 
  19   0   3       26.56       37.32      7.72 o 
 -19   1   3       21.45       23.69      5.03 o 
 -18   1   3       32.60       36.53      5.12 o 
 -17   1   3      180.92      164.76     14.37 o 
 -16   1   3       61.75       59.22      5.51 o 
 -15   1   3       12.52       11.90      3.65 o 
 -14   1   3        0.02       -0.81      3.02 o 
 -13   1   3      204.14      202.43     15.59 o 
 -12   1   3       93.12       89.78      4.60 o 
 -11   1   3      292.95      294.28     14.37 o 
 -10   1   3      929.86     1030.44     57.86 o 
  -9   1   3     3073.61     2991.98    175.33 o 
  -8   1   3     1618.05     1754.67    104.78 o 
  -7   1   3     2436.03     2411.80    132.65 o 
  -6   1   3     2570.34     2631.54    165.39 o 
  -5   1   3     5485.90     5272.79    341.69 o 
  -4   1   3    32359.35    32348.13   2636.88 o 
  -3   1   3    24508.88    25674.38   1267.54 o 
  -2   1   3     9991.43    10358.16    420.50 o 
  -1   1   3       37.68       50.87      1.83 o 
   0   1   3        1.02        1.12      0.94 o 
   1   1   3    28827.20    28767.16   1090.23 o 
   2   1   3    22901.28    22204.64    945.59 o 
   3   1   3     1473.27     1445.70     56.60 o 
   4   1   3     2104.99     2067.62     84.80 o 
   5   1   3     2900.79     2827.25    111.93 o 
   6   1   3     3599.20     3478.82    136.73 o 
   7   1   3      854.60      944.30     29.67 o 
   8   1   3     1067.71     1158.17     43.22 o 
   9   1   3      545.89      493.11     20.59 o 
  10   1   3      320.60      306.27     14.03 o 
  11   1   3       12.20       18.01      2.38 o 
  12   1   3      581.00      516.90     23.86 o 
  13   1   3      287.31      276.72     14.11 o 
  14   1   3      100.21      103.34      5.75 o 
  15   1   3      548.12      587.95     39.33 o 
  16   1   3      228.04      249.41     11.36 o 
  17   1   3       98.48      112.04      7.11 o 
  18   1   3       12.87       12.71      4.17 o 
  19   1   3      211.37      223.72     11.68 o 
 -18   2   3        6.77        6.03      3.76 o 
 -17   2   3       91.12      105.38      7.24 o 
 -16   2   3       63.92       74.99      6.20 o 
 -15   2   3       37.96       43.33      4.90 o 
 -14   2   3        6.66        7.50      3.17 o 
 -13   2   3      879.54      863.22     28.66 o 
 -12   2   3       43.50       51.28      4.11 o 
 -11   2   3        0.56       -0.35      2.39 o 
 -10   2   3       87.79       81.49      4.52 o 
  -9   2   3      447.72      445.69     25.54 o 
  -8   2   3      251.21      262.02     11.33 o 
  -7   2   3      127.03       99.29      3.66 o 
  -6   2   3        6.32        1.45      1.13 o 
  -5   2   3      243.22      321.67     12.22 o 
  -4   2   3     2480.16     2832.59    110.00 o 
  -3   2   3      977.27      971.53     31.57 o 
  -2   2   3     3270.79     3351.16    120.40 o 
  -1   2   3     1556.45     1549.37     63.13 o 
   0   2   3      134.11      129.53      3.85 o 
   1   2   3     1320.90     1479.14     33.07 o 
   2   2   3      912.03      915.62     25.22 o 
   3   2   3        4.54        1.47      1.16 o 
   4   2   3        1.41       -0.77      0.99 o 
   5   2   3      199.84      231.26      7.63 o 
   6   2   3       25.24       34.25      2.18 o 
   7   2   3      502.38      535.55     16.13 o 
   8   2   3       23.89       27.67      2.43 o 
   9   2   3      127.23      193.89      7.32 o 
  10   2   3       34.31       28.50      2.60 o 
  11   2   3       49.80       56.15      3.39 o 
  12   2   3       47.32       55.32      4.15 o 
  13   2   3       48.78       41.71      3.93 o 
  14   2   3       10.40       10.26      3.46 o 
  15   2   3      414.71      406.56     24.55 o 
  16   2   3      104.80      116.56      8.06 o 
  17   2   3       11.63       11.09      4.65 o 
  18   2   3       33.96       36.82      5.79 o 
 -17   3   3       44.96       42.04      6.61 o 
 -16   3   3      116.74      102.86      8.54 o 
 -15   3   3        6.45        5.48      4.48 o 
 -14   3   3       78.18       84.25      6.26 o 
 -13   3   3       33.16       33.79      3.87 o 
 -12   3   3      632.18      572.01     24.37 o 
 -11   3   3       50.58       46.46      4.07 o 
 -10   3   3      178.82      190.65     12.76 o 
  -9   3   3      847.64      801.35     35.65 o 
  -8   3   3       16.17       16.16      2.79 o 
  -7   3   3       79.33      105.67      4.79 o 
  -6   3   3      276.47      257.62      9.47 o 
  -5   3   3      427.43      589.91     20.70 o 
  -4   3   3     1676.39     1846.48     75.60 o 
  -3   3   3      208.20      109.60      5.50 o 
  -2   3   3       14.13       11.85      1.56 o 
  -1   3   3     2208.70     2357.12     79.42 o 
   0   3   3     1055.93     1127.67     38.45 o 
   1   3   3      376.05      462.84     15.90 o 
   2   3   3       56.33       77.92      2.48 o 
   3   3   3     1069.16     1193.95     39.35 o 
   4   3   3      344.78      373.52     17.85 o 
   5   3   3     1488.51     1624.79     68.88 o 
   6   3   3       76.24       92.85      5.04 o 
   7   3   3      520.94      578.94     23.02 o 
   8   3   3       24.14       32.37      3.14 o 
   9   3   3     1262.98     1308.15     57.21 o 
  10   3   3        0.37        2.32      2.87 o 
  11   3   3      182.23      182.03      8.89 o 
  12   3   3      313.17      311.71     14.72 o 
  13   3   3      564.07      540.33     29.80 o 
  14   3   3       60.60       52.75      5.22 o 
  15   3   3      333.06      323.88     15.25 o 
  16   3   3       99.35      115.06      7.39 o 
  17   3   3        1.86        0.92      4.15 o 
 -16   4   3       25.86       40.39      6.53 o 
 -15   4   3       35.91       39.52      5.42 o 
 -14   4   3        5.67        5.32      3.64 o 
 -13   4   3      189.38      188.65     10.51 o 
 -12   4   3       91.17       64.22      5.57 o 
 -11   4   3        0.00       -0.24      2.90 o 
 -10   4   3        6.46        5.36      3.38 o 
  -9   4   3      123.72      120.74      6.67 o 
  -8   4   3      284.78      255.85     11.74 o 
  -7   4   3      170.76      176.36      9.38 o 
  -6   4   3      123.70      119.02      6.14 o 
  -5   4   3      377.77      393.94     15.01 o 
  -4   4   3       67.19       68.69      3.40 o 
  -3   4   3      368.12      376.38     11.50 o 
  -2   4   3      441.29      541.01     20.37 o 
  -1   4   3      160.18      145.20      4.31 o 
   0   4   3      128.51      147.05      5.67 o 
   1   4   3      671.44      693.89     20.94 o 
   2   4   3       10.00        7.58      2.05 o 
   3   4   3     1190.47     1259.68     56.70 o 
   4   4   3     1513.94     1573.03     62.91 o 
   5   4   3     1979.04     2013.15     78.46 o 
   6   4   3      389.36      342.23     16.15 o 
   7   4   3      718.72      747.85     38.34 o 
   8   4   3      231.83      272.26     13.79 o 
   9   4   3      260.46      236.42     21.08 o 
  10   4   3      249.26      252.68     15.64 o 
  11   4   3      461.76      437.69     26.29 o 
  12   4   3        3.23       -0.76      3.03 o 
  13   4   3       34.90       46.20      5.28 o 
  14   4   3      536.39      518.73     31.45 o 
  15   4   3      158.27      163.26      8.80 o 
  16   4   3        4.38        4.33      3.90 o 
 -14   5   3        1.99        2.83      4.15 o 
 -13   5   3       32.74       48.49      5.71 o 
 -12   5   3        0.03       -1.38      3.45 o 
 -11   5   3       77.16       91.59      9.80 o 
 -10   5   3       66.77       65.56      5.76 o 
  -9   5   3        0.26        0.88      3.20 o 
  -8   5   3      351.77      331.64     25.36 o 
  -7   5   3        5.31        9.38      3.27 o 
  -6   5   3       16.23       21.52      3.72 o 
  -5   5   3      538.95      546.82     29.28 o 
  -4   5   3      284.24      250.99     12.24 o 
  -3   5   3      770.17      763.98     34.40 o 
  -2   5   3       98.22      100.23      5.34 o 
  -1   5   3       19.05       21.61      3.00 o 
   0   5   3      389.62      367.16     13.73 o 
   1   5   3      268.05      237.18      7.74 o 
   2   5   3        1.67        2.15      2.30 o 
   3   5   3       40.71       35.48      3.68 o 
   4   5   3       89.51       88.03      5.13 o 
   5   5   3      952.61      978.66     39.63 o 
   6   5   3      625.98      645.16     31.85 o 
   7   5   3      239.94      254.75     18.10 o 
   8   5   3       25.99       18.94      4.12 o 
   9   5   3       25.67       27.92      4.44 o 
  10   5   3        4.30        3.02      3.55 o 
  11   5   3        9.06        8.55      3.86 o 
  12   5   3      140.69      147.28      8.24 o 
  13   5   3       62.51       63.33      6.38 o 
  14   5   3        7.09       11.32      4.37 o 
 -11   6   3        0.02       -1.43      4.51 o 
 -10   6   3       26.82       21.95      5.63 o 
  -9   6   3        2.50       -0.36      3.86 o 
  -8   6   3       58.72       43.59      6.25 o 
  -7   6   3      106.19      113.41      8.22 o 
  -6   6   3        5.96        6.45      4.82 o 
  -5   6   3       36.99       35.59      5.80 o 
  -4   6   3      105.40      108.21      6.68 o 
  -3   6   3      203.82      212.10      8.73 o 
  -2   6   3      143.45      132.34      6.61 o 
  -1   6   3        1.22        1.11      3.05 o 
   0   6   3       43.09       39.29      3.90 o 
   1   6   3      437.31      427.38      9.52 o 
   2   6   3       15.72        9.71      3.28 o 
   3   6   3       24.25       27.46      4.53 o 
   4   6   3      211.38      225.88      9.14 o 
   5   6   3      185.43      201.00      8.53 o 
   6   6   3        0.76       -2.45      2.75 o 
   7   6   3       21.04       28.06      4.82 o 
   8   6   3        7.44        8.69      4.15 o 
   9   6   3       68.57       72.52      6.51 o 
  10   6   3        0.85        3.29      3.95 o 
  11   6   3        2.78        1.38      3.95 o 
  -5   7   3      103.83      109.16      9.19 o 
  -4   7   3       39.71       45.66      6.89 o 
  -3   7   3       68.83       70.66      7.70 o 
  -2   7   3        5.31        6.47      3.41 o 
  -1   7   3       39.81       44.01      4.52 o 
   0   7   3        3.19        3.03      3.08 o 
   1   7   3       15.33       19.97      3.76 o 
   2   7   3        1.07       -2.79      2.98 o 
   3   7   3        1.56        6.23      3.29 o 
   4   7   3        6.13        0.89      3.82 o 
   5   7   3       24.18       28.51      6.46 o 
 -18   0   4      283.32      278.78     22.38 o 
 -16   0   4      375.45      414.98     46.79 o 
 -14   0   4      201.09      187.07     29.10 o 
 -12   0   4     4097.90     3768.85    473.38 o 
 -10   0   4      125.25      131.52      8.88 o 
  -8   0   4      848.65      880.57     64.00 o 
  -6   0   4      725.69      556.11     32.48 o 
  -4   0   4       80.01       78.72      4.60 o 
  -2   0   4     3459.77     3576.48    307.80 o 
   0   0   4    12236.54    11959.50   1537.65 o 
   2   0   4      167.30      217.78     20.22 o 
   4   0   4    10815.01    10980.95    906.05 o 
   6   0   4        2.69        1.92      1.66 o 
   8   0   4       59.82       41.48      3.36 o 
  10   0   4      115.43       84.84      7.07 o 
  12   0   4      343.54      327.09     22.82 o 
  14   0   4      552.24      516.03     41.77 o 
  16   0   4      135.46      128.13     10.09 o 
  18   0   4       18.74       22.43     10.76 o 
 -19   1   4        3.60        5.77      4.18 o 
 -18   1   4        1.16       -1.71      3.42 o 
 -17   1   4      146.61      158.12      8.22 o 
 -16   1   4        2.20        2.42      3.25 o 
 -15   1   4      298.74      303.45     17.44 o 
 -14   1   4      349.81      358.73     20.02 o 
 -13   1   4      706.47      651.55     37.80 o 
 -12   1   4       95.91       73.83      6.31 o 
 -11   1   4      701.34      701.41     35.78 o 
 -10   1   4        0.24        1.44      1.97 o 
  -9   1   4       27.14       32.99      2.75 o 
  -8   1   4     1263.57     1322.54     75.01 o 
  -7   1   4     1154.09     1125.00     67.62 o 
  -6   1   4     9069.54     9217.29    633.60 o 
  -5   1   4    17200.48    17690.43   1330.69 o 
  -4   1   4      489.11      443.39     24.47 o 
  -3   1   4    13612.32    13894.33    883.88 o 
  -2   1   4    14919.36    14873.16    643.80 o 
  -1   1   4     1063.05     1192.95     35.53 o 
   0   1   4      139.05      153.60      2.83 o 
   1   1   4        3.04        3.67      1.13 o 
   2   1   4      127.25       90.19      3.27 o 
   3   1   4     1767.69     1487.74     59.23 o 
   4   1   4     3174.09     2987.71    116.23 o 
   5   1   4       16.26       16.72      1.48 o 
   6   1   4     1336.59     1234.01     53.35 o 
   7   1   4       20.10       55.80      2.59 o 
   8   1   4        0.10        1.39      1.39 o 
   9   1   4      199.62      226.54      9.14 o 
  10   1   4       39.56       37.27      2.67 o 
  11   1   4       82.42       81.86      4.04 o 
  12   1   4      704.88      696.27     27.77 o 
  13   1   4      683.44      687.93     32.09 o 
  14   1   4        0.73       -0.59      2.44 o 
  15   1   4       17.63       19.23      3.53 o 
  16   1   4      815.59      815.79     54.25 o 
  17   1   4      443.33      463.08     28.28 o 
  18   1   4      315.30      305.89     12.67 o 
  19   1   4        9.13        8.26      4.77 o 
 -18   2   4        0.82       -0.46      3.69 o 
 -17   2   4        0.73       -1.74      3.31 o 
 -16   2   4       32.49       29.82      4.83 o 
 -15   2   4       60.45       72.26      5.92 o 
 -14   2   4       27.72       24.80      4.23 o 
 -13   2   4      226.45      211.40     12.41 o 
 -12   2   4       98.55       91.53      5.68 o 
 -11   2   4       28.14       25.26      3.27 o 
 -10   2   4      319.91      301.38     16.62 o 
  -9   2   4        0.63       -1.16      2.01 o 
  -8   2   4     3772.18     3790.84    204.78 o 
  -7   2   4      761.28      799.41     33.53 o 
  -6   2   4     1264.13     1334.23     50.97 o 
  -5   2   4      884.28     1104.43     40.87 o 
  -4   2   4       51.19       81.27      2.74 o 
  -3   2   4      118.39      114.56      4.77 o 
  -2   2   4      905.94      932.23     29.30 o 
  -1   2   4     4114.20     4186.25    130.72 o 
   0   2   4     1168.91     1514.97     43.81 o 
   1   2   4      403.59      445.90     12.51 o 
   2   2   4     1843.37     1560.35     47.18 o 
   3   2   4      706.48      788.16     20.93 o 
   4   2   4     3244.18     2997.14    103.22 o 
   5   2   4      813.29      919.82     30.37 o 
   6   2   4      290.35      400.46     14.83 o 
   7   2   4       98.51       96.00      4.12 o 
   8   2   4     1081.95      951.00     38.17 o 
   9   2   4       27.47       23.60      2.38 o 
  10   2   4       60.16       77.28      5.70 o 
  11   2   4       77.05       70.52      3.87 o 
  12   2   4     2190.98     2130.18    118.01 o 
  13   2   4      119.93      112.86      6.39 o 
  14   2   4       43.68       33.88      4.26 o 
  15   2   4       34.51       26.66      4.32 o 
  16   2   4       18.02       21.46      4.30 o 
  17   2   4       15.53       12.76      4.46 o 
  18   2   4       51.72       50.94      6.38 o 
 -17   3   4      117.03      111.41      9.69 o 
 -16   3   4      210.79      213.53     14.57 o 
 -15   3   4        5.50        3.10      4.15 o 
 -14   3   4      512.50      518.71     21.24 o 
 -13   3   4      128.81      127.00      6.40 o 
 -12   3   4       24.44       28.83      3.60 o 
 -11   3   4       25.01       29.75      3.68 o 
 -10   3   4     2049.27     1948.86    107.33 o 
  -9   3   4      662.62      643.85     28.86 o 
  -8   3   4     1893.90     1917.94     84.83 o 
  -7   3   4      517.89      488.58     20.12 o 
  -6   3   4     1241.83     1249.81     46.35 o 
  -5   3   4      575.49      685.77     20.11 o 
  -4   3   4     2114.64     2130.65     65.16 o 
  -3   3   4      134.75      162.71      6.02 o 
  -2   3   4       72.74       55.94      2.49 o 
  -1   3   4      152.68      148.82      3.45 o 
   0   3   4      662.33      736.52     24.95 o 
   1   3   4      899.50      985.54     38.53 o 
   2   3   4       10.53       10.81      1.72 o 
   3   3   4     1351.64     1466.83     46.49 o 
   4   3   4       30.31       35.03      2.69 o 
   5   3   4        0.02       -1.03      1.60 o 
   6   3   4      364.72      314.71     14.24 o 
   7   3   4      361.43      366.43     17.47 o 
   8   3   4       11.29       19.46      2.79 o 
   9   3   4      411.45      452.42     16.69 o 
  10   3   4      172.45      156.20      5.85 o 
  11   3   4      328.33      317.35     15.60 o 
  12   3   4        0.07       -2.97      2.89 o 
  13   3   4      253.69      229.81      9.66 o 
  14   3   4       34.01       33.46      4.74 o 
  15   3   4       88.76      104.99      6.99 o 
  16   3   4        0.05       -0.63      3.38 o 
  17   3   4       75.44       84.39      6.93 o 
 -16   4   4      169.62      177.18     11.10 o 
 -15   4   4       77.89       76.06      6.68 o 
 -14   4   4        8.51        5.68      3.78 o 
 -13   4   4       77.54       49.69      5.65 o 
 -12   4   4      183.25      183.62     11.26 o 
 -11   4   4        6.01        6.07      3.26 o 
 -10   4   4      597.51      545.06     34.23 o 
  -9   4   4      416.55      421.74     24.30 o 
  -8   4   4       64.97       71.50      5.94 o 
  -7   4   4       59.59       74.03      4.42 o 
  -6   4   4      705.74      717.74     25.48 o 
  -5   4   4       36.70       46.03      3.10 o 
  -4   4   4       14.28       19.42      2.36 o 
  -3   4   4      414.04      419.88     13.86 o 
  -2   4   4        0.18       -0.50      1.53 o 
  -1   4   4        3.23        1.88      1.54 o 
   0   4   4        4.67        5.71      1.84 o 
   1   4   4     1171.75     1165.26     38.04 o 
   2   4   4      124.91      144.10      4.70 o 
   3   4   4      184.87      173.81      9.91 o 
   4   4   4       15.20        7.45      2.48 o 
   5   4   4      120.49      127.13      5.19 o 
   6   4   4       78.52       82.12      4.66 o 
   7   4   4      100.12       90.53      4.86 o 
   8   4   4      520.29      511.07     26.64 o 
   9   4   4        0.08        0.32      2.42 o 
  10   4   4       35.33       41.88      4.13 o 
  11   4   4       29.15       27.62      4.40 o 
  12   4   4       18.68       14.40      3.96 o 
  13   4   4       26.84       31.22      4.73 o 
  14   4   4      142.05      129.22      7.86 o 
  15   4   4       80.40       88.73      6.95 o 
  16   4   4       88.65      103.95      7.63 o 
 -14   5   4        0.01       -2.47      3.69 o 
 -13   5   4      262.99      261.21     14.68 o 
 -12   5   4        1.01       -1.48      3.33 o 
 -11   5   4        5.83        3.74      3.59 o 
 -10   5   4       32.77       29.54      4.58 o 
  -9   5   4        9.95        7.65      3.59 o 
  -8   5   4       53.67       40.26      4.62 o 
  -7   5   4       34.79       42.47      4.65 o 
  -6   5   4      306.37      299.91     22.20 o 
  -5   5   4        7.99        4.45      3.07 o 
  -4   5   4      521.49      528.17     20.27 o 
  -3   5   4      867.60      852.16     33.25 o 
  -2   5   4     1129.65     1077.80     46.37 o 
  -1   5   4      226.65      220.35      6.80 o 
   0   5   4      679.50      658.02     22.27 o 
   1   5   4       50.92       52.02      3.74 o 
   2   5   4        9.39       12.03      2.61 o 
   3   5   4      134.38      130.56      6.03 o 
   4   5   4     1043.90     1101.61     37.17 o 
   5   5   4      339.40      349.24     13.92 o 
   6   5   4       52.04       79.24      5.19 o 
   7   5   4      147.88      136.62      6.42 o 
   8   5   4       56.26       47.56      4.40 o 
   9   5   4       19.39       10.98      3.87 o 
  10   5   4      103.26      114.78      7.05 o 
  11   5   4      224.00      222.79     15.58 o 
  12   5   4       62.07       83.44      6.74 o 
  13   5   4       31.80       28.74      5.06 o 
  14   5   4       99.44      106.27     12.29 o 
 -10   6   4       27.28       28.46      6.07 o 
  -9   6   4       89.45       93.31      9.71 o 
  -8   6   4        7.73        3.98      4.40 o 
  -7   6   4       36.18       41.94      6.30 o 
  -6   6   4        0.01       -3.35      3.74 o 
  -5   6   4      148.23      144.57      9.89 o 
  -4   6   4      151.57      166.54     12.91 o 
  -3   6   4        0.53        2.94      3.36 o 
  -2   6   4      351.39      337.34     11.65 o 
  -1   6   4      225.40      194.52      8.94 o 
   0   6   4       10.69        9.11      2.87 o 
   1   6   4        0.04        0.64      2.62 o 
   2   6   4      313.31      293.81      8.89 o 
   3   6   4      129.83      132.58      7.52 o 
   4   6   4      132.22      135.56      8.85 o 
   5   6   4       16.76       21.61      3.90 o 
   6   6   4      256.88      239.69     14.95 o 
   7   6   4        6.65        1.71      3.53 o 
   8   6   4      169.29      147.98     10.24 o 
   9   6   4       22.57       24.82      4.94 o 
  10   6   4       12.83        5.42      4.18 o 
  -4   7   4       59.44       67.64      7.86 o 
  -3   7   4       30.47       21.54      5.69 o 
  -2   7   4       12.80        6.55      3.50 o 
  -1   7   4       46.38       42.48      4.48 o 
   0   7   4        1.59       -0.01      2.80 o 
   1   7   4       49.95       46.38      4.59 o 
   2   7   4       58.72       60.59      5.54 o 
   3   7   4        7.56        4.12      3.53 o 
   4   7   4       62.09       63.90      7.43 o 
 -19   0   5        0.10       -0.47      7.40 o 
 -17   0   5       79.90       73.24      8.90 o 
 -15   0   5      321.33      338.89     42.24 o 
 -13   0   5        6.78        5.99      4.87 o 
 -11   0   5       40.01       42.91      5.79 o 
  -9   0   5        2.42        7.09      2.11 o 
  -7   0   5    27957.23    28517.60   2947.25 o 
  -5   0   5      302.62      286.98     18.94 o 
  -3   0   5    33544.19    31597.03   4302.48 o 
  -1   0   5     7486.21     7198.85    690.86 o 
   1   0   5       12.94       31.15      2.62 o 
   3   0   5   106247.06   106510.82  15727.06 o 
   5   0   5     2039.74     2521.03    160.33 o 
   7   0   5     4048.76     3794.98    232.39 o 
   9   0   5       95.27      134.51     11.96 o 
  11   0   5      721.52      707.65     33.57 o 
  13   0   5      581.31      568.28     34.44 o 
  15   0   5      587.92      651.91     63.33 o 
  17   0   5        7.66        8.76      5.35 o 
  19   0   5        9.54       20.59      7.40 o 
 -19   1   5       44.79       49.34      6.00 o 
 -18   1   5        4.25       10.19      4.13 o 
 -17   1   5       24.64       39.14      5.01 o 
 -16   1   5       19.99       18.63      4.16 o 
 -15   1   5      257.36      242.31     22.49 o 
 -14   1   5       46.83       48.98      5.03 o 
 -13   1   5       92.51       76.08      5.63 o 
 -12   1   5      481.98      456.41     30.78 o 
 -11   1   5      355.78      325.87     17.28 o 
 -10   1   5      218.73      200.07     11.49 o 
  -9   1   5      279.60      276.31     12.33 o 
  -8   1   5      361.00      341.47     17.73 o 
  -7   1   5      213.41      273.56     18.83 o 
  -6   1   5      656.78      714.64     46.14 o 
  -5   1   5     1760.47     1945.38    120.23 o 
  -4   1   5      524.16      521.82     26.25 o 
  -3   1   5     5647.08     5911.43    263.41 o 
  -2   1   5     1277.51     1418.57     52.78 o 
  -1   1   5     1145.67     1031.83     36.96 o 
   0   1   5      660.21      793.37     17.00 o 
   1   1   5     7558.58     7296.63    256.73 o 
   2   1   5    33374.38    31903.84   1770.88 o 
   3   1   5     5502.44     5308.38    242.84 o 
   4   1   5      241.04      219.60      8.69 o 
   5   1   5     1644.37     1418.25     64.12 o 
   6   1   5      476.60      411.46     15.94 o 
   7   1   5      866.41      758.97     31.33 o 
   8   1   5     1399.81     1390.26     61.57 o 
   9   1   5      170.14      175.50     11.29 o 
  10   1   5      540.84      520.44     20.33 o 
  11   1   5        0.04       -2.51      1.67 o 
  12   1   5     1552.91     1499.94     58.31 o 
  13   1   5       90.63      101.25      4.61 o 
  14   1   5       22.37       27.92      3.49 o 
  15   1   5      364.60      371.37     21.96 o 
  16   1   5      253.95      268.75     12.75 o 
  17   1   5        8.23        1.45      3.94 o 
  18   1   5        0.34       -2.09      3.90 o 
  19   1   5      162.37      170.84     11.96 o 
 -18   2   5       87.07      101.13      9.13 o 
 -17   2   5       75.17       84.77      6.68 o 
 -16   2   5       43.44       38.58      5.04 o 
 -15   2   5      224.87      219.39     15.88 o 
 -14   2   5      190.00      181.63      8.45 o 
 -13   2   5        9.34       13.71      3.67 o 
 -12   2   5      685.44      645.28     36.42 o 
 -11   2   5     1421.60     1358.53     78.19 o 
 -10   2   5      448.48      424.26     26.59 o 
  -9   2   5     7143.84     7081.08    405.33 o 
  -8   2   5        0.01       -0.22      1.87 o 
  -7   2   5      984.04      995.91     51.70 o 
  -6   2   5        5.89        5.20      1.33 o 
  -5   2   5     4166.38     4337.24    178.10 o 
  -4   2   5        0.47        1.23      1.41 o 
  -3   2   5     1803.42     1864.56     60.34 o 
  -2   2   5     1704.61     2004.88     66.66 o 
  -1   2   5      285.42      298.81      8.55 o 
   0   2   5       87.92       72.92      2.27 o 
   1   2   5      321.83      336.00      5.18 o 
   2   2   5     1137.25     1077.11     25.08 o 
   3   2   5     1016.30      990.89     22.55 o 
   4   2   5       56.08       48.20      2.62 o 
   5   2   5     2472.52     2832.94    114.04 o 
   6   2   5     1366.67     1370.24     48.32 o 
   7   2   5       64.87       88.67      3.21 o 
   8   2   5     1337.41     1486.68     61.80 o 
   9   2   5      662.69      749.67     29.44 o 
  10   2   5        2.57        1.67      1.94 o 
  11   2   5      159.30      166.01      7.59 o 
  12   2   5       34.59       24.14      3.68 o 
  13   2   5      426.99      421.65     13.66 o 
  14   2   5        0.43        1.52      2.92 o 
  15   2   5      633.86      632.84     31.75 o 
  16   2   5      106.81      137.68      7.57 o 
  17   2   5      119.58      121.33      8.73 o 
  18   2   5        0.59        3.89      4.05 o 
 -17   3   5       13.35       15.08      5.34 o 
 -16   3   5        3.62        2.87      4.29 o 
 -15   3   5       37.91       26.63      4.73 o 
 -14   3   5       94.19      102.03      8.54 o 
 -13   3   5       56.38       59.37      4.87 o 
 -12   3   5       47.88       46.00      4.17 o 
 -11   3   5       47.96       50.25      4.29 o 
 -10   3   5     1104.71     1021.85     55.56 o 
  -9   3   5       82.87       84.22      7.11 o 
  -8   3   5       94.55      109.56      7.39 o 
  -7   3   5     1931.68     1901.70     79.97 o 
  -6   3   5      295.02      258.02      9.31 o 
  -5   3   5     2696.40     2491.30     90.08 o 
  -4   3   5      144.74      128.55      4.36 o 
  -3   3   5       90.99      133.59      6.59 o 
  -2   3   5      257.08      276.17      9.61 o 
  -1   3   5        7.50        0.20      1.19 o 
   0   3   5     5257.32     6031.23    198.88 o 
   1   3   5     4337.17     4682.57    168.76 o 
   2   3   5     1553.93     1536.94     47.94 o 
   3   3   5      513.46      572.46     19.38 o 
   4   3   5     1825.33     2018.05     72.23 o 
   5   3   5      727.12      743.71     34.41 o 
   6   3   5      718.44      759.66     30.90 o 
   7   3   5        1.16       -2.48      1.65 o 
   8   3   5      147.53      147.97      7.46 o 
   9   3   5       57.97       60.92      3.93 o 
  10   3   5       21.44       21.23      3.22 o 
  11   3   5      961.96      900.84     51.83 o 
  12   3   5      398.49      397.97     18.48 o 
  13   3   5      114.25      126.62      7.12 o 
  14   3   5      118.12      106.94      6.86 o 
  15   3   5       69.07       60.55      5.80 o 
  16   3   5      268.45      285.95     16.07 o 
  17   3   5       13.36       14.87      4.48 o 
 -16   4   5       43.73       57.39      7.42 o 
 -15   4   5        9.67       11.55      5.03 o 
 -14   4   5      141.08      158.06      8.36 o 
 -13   4   5      136.68      144.82     10.97 o 
 -12   4   5        2.90        2.37      3.30 o 
 -11   4   5       63.08       41.75      4.97 o 
 -10   4   5      311.18      292.69     15.64 o 
  -9   4   5       89.09       95.19      7.94 o 
  -8   4   5      283.73      301.45     16.55 o 
  -7   4   5      918.63      935.51     40.96 o 
  -6   4   5      149.98      130.53     10.66 o 
  -5   4   5       15.79       17.33      2.41 o 
  -4   4   5      928.37      931.78     31.46 o 
  -3   4   5      320.63      336.43     14.42 o 
  -2   4   5       19.61       15.61      2.03 o 
  -1   4   5      243.67      198.91      5.34 o 
   0   4   5     1318.46     1386.90     36.95 o 
   1   4   5      300.67      313.07      8.68 o 
   2   4   5      628.69      590.05     15.88 o 
   3   4   5     1426.95     1493.67     63.63 o 
   4   4   5       38.44       54.85      3.81 o 
   5   4   5      143.81      168.79     10.10 o 
   6   4   5      361.10      417.82     20.13 o 
   7   4   5      159.98      138.36      6.89 o 
   8   4   5       40.81       50.33      4.10 o 
   9   4   5      908.38      917.55     33.59 o 
  10   4   5       54.91       64.32      5.35 o 
  11   4   5      245.78      230.38     11.27 o 
  12   4   5       22.41       32.76      4.59 o 
  13   4   5       17.82       20.27      4.36 o 
  14   4   5        4.78        3.61      3.67 o 
  15   4   5        2.01        2.18      3.95 o 
  16   4   5       24.61       30.38      8.85 o 
 -13   5   5       30.96       34.09      5.39 o 
 -12   5   5       18.50       13.89      4.31 o 
 -11   5   5      143.01      129.95     10.57 o 
 -10   5   5        4.53        2.10      3.27 o 
  -9   5   5      126.47      135.37      8.35 o 
  -8   5   5       72.30       70.91      5.63 o 
  -7   5   5       23.54       30.68      4.24 o 
  -6   5   5       56.69       49.00      5.65 o 
  -5   5   5       64.71       75.45      6.34 o 
  -4   5   5       13.19        8.64      3.30 o 
  -3   5   5       13.37       10.51      2.88 o 
  -2   5   5       60.35       75.18      4.33 o 
  -1   5   5     1484.52     1512.15     60.89 o 
   0   5   5      181.73      192.47      8.71 o 
   1   5   5       43.89       45.60      3.62 o 
   2   5   5      492.34      460.22     10.95 o 
   3   5   5       86.78       83.19      4.90 o 
   4   5   5      134.97      132.94      7.10 o 
   5   5   5      133.28      179.43     11.05 o 
   6   5   5       12.70       11.34      3.11 o 
   7   5   5       45.40       50.55      4.47 o 
   8   5   5      254.43      223.38     11.44 o 
   9   5   5        6.52        9.02      3.66 o 
  10   5   5        2.16       -0.23      3.07 o 
  11   5   5      113.72      118.27      7.46 o 
  12   5   5       31.12       34.61      5.69 o 
  13   5   5       15.03       20.31      5.31 o 
 -10   6   5        0.15       -1.03      4.27 o 
  -9   6   5       75.05       63.13      7.06 o 
  -8   6   5        0.38       -3.31      3.74 o 
  -7   6   5        1.16        1.77      3.95 o 
  -6   6   5       36.91       32.46      5.71 o 
  -5   6   5       92.00       74.44      7.29 o 
  -4   6   5      106.86      105.83     10.49 o 
  -3   6   5      152.36      135.00      7.51 o 
  -2   6   5       46.09       52.99      4.86 o 
  -1   6   5       13.51        9.32      3.37 o 
   0   6   5        7.32        5.18      2.82 o 
   1   6   5      146.42      129.90      5.94 o 
   2   6   5        4.25        4.27      2.63 o 
   3   6   5        2.32       -1.25      2.75 o 
   4   6   5       61.30       50.95      4.73 o 
   5   6   5       60.65       67.58      5.15 o 
   6   6   5       20.31       24.67      4.05 o 
   7   6   5       52.28       58.95      5.13 o 
   8   6   5        3.00        3.47      3.95 o 
   9   6   5       35.61       41.26      6.32 o 
  10   6   5       53.51       66.71      7.56 o 
  -4   7   5        2.73        2.08      4.63 o 
  -3   7   5        3.02        3.33      4.45 o 
  -2   7   5       35.48       28.93      4.95 o 
  -1   7   5      160.16      161.02      7.19 o 
   0   7   5       47.56       39.66      4.58 o 
   1   7   5      253.16      267.63      8.72 o 
   2   7   5       63.70       66.62      5.89 o 
   3   7   5       27.04       22.91      4.45 o 
   4   7   5        1.71        3.28      3.91 o 
 -18   0   6        6.29        3.18      5.88 o 
 -16   0   6      619.80      585.24     56.93 o 
 -14   0   6      633.98      614.79     75.14 o 
 -12   0   6      521.23      520.09     61.15 o 
 -10   0   6     1281.43     1248.54    164.36 o 
  -8   0   6      824.29      917.61     61.60 o 
  -6   0   6       39.80       48.11      3.33 o 
  -4   0   6     3021.14     3578.04    282.50 o 
  -2   0   6       97.60      121.67     11.14 o 
   0   0   6     1280.24     1182.40    103.68 o 
   2   0   6    15161.96    16058.87   2166.22 o 
   4   0   6      471.20      488.30     25.04 o 
   6   0   6     2310.50     2540.13    173.79 o 
   8   0   6       59.97       46.44      3.54 o 
  10   0   6      173.29      189.45      9.44 o 
  12   0   6      172.88      173.78      8.36 o 
  14   0   6      678.57      678.19     41.42 o 
  16   0   6       76.03       89.09      8.55 o 
  18   0   6     1380.81     1475.52    150.54 o 
 -19   1   6      136.33      145.33      8.70 o 
 -18   1   6        6.02        5.99      4.07 o 
 -17   1   6      160.25      140.45      7.93 o 
 -16   1   6       31.45       30.84      4.77 o 
 -15   1   6      384.94      358.03     28.52 o 
 -14   1   6       37.07       25.34      4.14 o 
 -13   1   6        3.93        3.05      3.22 o 
 -12   1   6      319.03      324.73     23.56 o 
 -11   1   6     1906.49     1762.23    130.35 o 
 -10   1   6      262.85      248.62     15.90 o 
  -9   1   6       87.48       90.12      4.07 o 
  -8   1   6      102.71      146.10      9.64 o 
  -7   1   6     1415.38     1268.62     68.49 o 
  -6   1   6     5073.49     5452.53    362.76 o 
  -5   1   6      134.05      144.25      9.64 o 
  -4   1   6      420.38      308.23     14.78 o 
  -3   1   6      208.03      216.94     11.27 o 
  -2   1   6      993.78      972.85     34.76 o 
  -1   1   6     1049.17     1023.49     29.11 o 
   0   1   6        9.12       15.40      1.28 o 
   1   1   6        7.31        5.30      1.28 o 
   2   1   6      539.41      701.23     40.75 o 
   3   1   6       14.96        0.75      0.92 o 
   4   1   6      379.60      383.60     16.91 o 
   5   1   6     2393.63     2799.29    113.34 o 
   6   1   6      155.45      115.35      5.72 o 
   7   1   6       33.14       32.09      2.15 o 
   8   1   6      325.69      358.33     15.24 o 
   9   1   6     2821.60     2737.31    121.79 o 
  10   1   6        6.12        4.27      1.92 o 
  11   1   6      225.89      226.62     10.68 o 
  12   1   6       56.76       54.17      3.57 o 
  13   1   6      188.37      201.67     10.00 o 
  14   1   6       75.12       70.55      4.62 o 
  15   1   6       36.02       38.21      4.00 o 
  16   1   6      163.23      181.02     10.78 o 
  17   1   6        1.23        1.75      4.00 o 
  18   1   6       38.56       43.09      6.17 o 
 -18   2   6       17.18        8.22      4.29 o 
 -17   2   6       18.76       22.54      4.57 o 
 -16   2   6       50.88       58.02      5.68 o 
 -15   2   6      183.19      188.61     11.80 o 
 -14   2   6       12.51       14.93      3.87 o 
 -13   2   6       29.57       33.99      4.54 o 
 -12   2   6     1310.23     1305.71     61.24 o 
 -11   2   6      149.59      155.38      6.93 o 
 -10   2   6      201.80      203.87      7.74 o 
  -9   2   6      165.60      148.76      8.11 o 
  -8   2   6     5198.83     5014.88    285.27 o 
  -7   2   6     1228.77     1256.79     66.20 o 
  -6   2   6     4953.06     4825.05    193.20 o 
  -5   2   6        1.50        5.77      1.34 o 
  -4   2   6      200.12      260.45      9.99 o 
  -3   2   6      420.79      549.92     15.81 o 
  -2   2   6      414.90      407.23     11.07 o 
  -1   2   6      519.15      660.63     22.23 o 
   0   2   6     1695.59     1707.36     44.20 o 
   1   2   6      213.02      171.48      3.89 o 
   2   2   6       22.12       31.09      1.79 o 
   3   2   6      371.90      482.71     13.82 o 
   4   2   6        2.54        1.67      1.41 o 
   5   2   6       20.90       24.98      1.83 o 
   6   2   6     3222.64     3444.31    161.80 o 
   7   2   6        4.56       10.14      1.71 o 
   8   2   6        8.62        2.66      1.71 o 
   9   2   6       80.30      103.02      4.03 o 
  10   2   6     2252.79     2055.99     79.68 o 
  11   2   6       10.99       13.74      2.82 o 
  12   2   6      519.93      491.27     18.20 o 
  13   2   6      204.41      167.50      9.36 o 
  14   2   6      511.06      479.65     17.94 o 
  15   2   6        0.58       -0.15      3.14 o 
  16   2   6      365.17      320.84     10.59 o 
  17   2   6       15.31        7.45      4.20 o 
  18   2   6        6.71        8.49      4.65 o 
 -17   3   6        7.07        7.32      4.67 o 
 -16   3   6      181.72      175.17      8.84 o 
 -15   3   6        0.05       -2.61      3.37 o 
 -14   3   6       78.32       89.41      7.43 o 
 -13   3   6        0.49       -1.14      2.84 o 
 -12   3   6      387.81      408.88     25.43 o 
 -11   3   6      267.18      266.14     12.99 o 
 -10   3   6       88.83       73.90      4.67 o 
  -9   3   6       31.23       31.43      3.75 o 
  -8   3   6       44.20       48.66      3.67 o 
  -7   3   6      239.27      238.92      7.64 o 
  -6   3   6      341.89      381.70     16.24 o 
  -5   3   6       22.29       29.87      2.34 o 
  -4   3   6      281.55      358.83     11.50 o 
  -3   3   6        3.40       10.76      1.66 o 
  -2   3   6        0.09        1.53      1.25 o 
  -1   3   6      848.53      827.99     25.78 o 
   0   3   6     2353.78     2409.88     71.09 o 
   1   3   6       27.03       20.04      2.24 o 
   2   3   6      152.13      161.93      4.45 o 
   3   3   6     1513.73     1596.43     50.79 o 
   4   3   6     1035.23     1022.45     34.81 o 
   5   3   6      619.03      632.50     21.36 o 
   6   3   6       21.14       37.23      3.24 o 
   7   3   6      176.71      176.52     10.17 o 
   8   3   6      299.45      302.05     12.56 o 
   9   3   6      225.49      233.13      8.65 o 
  10   3   6      408.53      386.23     16.47 o 
  11   3   6      137.96      151.66      5.98 o 
  12   3   6       42.24       53.72      4.95 o 
  13   3   6      124.94      120.28      8.74 o 
  14   3   6      434.21      407.30     14.97 o 
  15   3   6       39.40       39.99      4.96 o 
  16   3   6      237.57      215.40     11.60 o 
  17   3   6       12.94       13.86      5.21 o 
 -15   4   6       41.07       48.30      6.79 o 
 -14   4   6       81.28       88.67      6.72 o 
 -13   4   6       93.56       97.91      6.86 o 
 -12   4   6        0.13       -0.75      3.24 o 
 -11   4   6       18.79       16.11      4.04 o 
 -10   4   6      343.87      319.11     16.05 o 
  -9   4   6      216.60      235.43     11.58 o 
  -8   4   6      260.03      276.99     12.45 o 
  -7   4   6      265.16      235.67     10.71 o 
  -6   4   6       67.98       75.17      4.66 o 
  -5   4   6      713.70      717.46     26.47 o 
  -4   4   6      274.83      294.15     11.39 o 
  -3   4   6       95.26       94.20      4.72 o 
  -2   4   6      466.36      502.78     18.28 o 
  -1   4   6      261.06      257.69      7.73 o 
   0   4   6      383.43      406.01     14.73 o 
   1   4   6       42.43       28.02      2.72 o 
   2   4   6      175.54      163.57      5.12 o 
   3   4   6       29.08       22.48      2.89 o 
   4   4   6        9.21        9.19      2.46 o 
   5   4   6      596.71      679.24     24.38 o 
   6   4   6        4.80        5.35      2.61 o 
   7   4   6       59.10       66.69      4.45 o 
   8   4   6      586.62      596.46     25.05 o 
   9   4   6        5.96        6.51      2.79 o 
  10   4   6        2.64        2.80      2.62 o 
  11   4   6      205.01      204.74      9.08 o 
  12   4   6      354.89      343.63     10.77 o 
  13   4   6       52.99       52.61      6.33 o 
  14   4   6       30.70       38.30      6.21 o 
  15   4   6       72.24       79.35      7.88 o 
 -13   5   6        9.24        7.56      4.34 o 
 -12   5   6       38.65       35.79      5.18 o 
 -11   5   6        5.06        9.45      3.70 o 
 -10   5   6       65.92       82.05      6.40 o 
  -9   5   6        1.53       -0.64      3.08 o 
  -8   5   6      159.57      183.86     12.34 o 
  -7   5   6        0.74        3.38      3.66 o 
  -6   5   6        8.47       10.93      4.04 o 
  -5   5   6       32.14       38.27      5.15 o 
  -4   5   6      366.41      333.76     11.63 o 
  -3   5   6      273.09      305.41      8.01 o 
  -2   5   6      528.48      536.59     20.69 o 
  -1   5   6      179.50      194.29      6.47 o 
   0   5   6      237.47      255.12      6.99 o 
   1   5   6       61.17       69.02      3.91 o 
   2   5   6      489.40      519.01     13.86 o 
   3   5   6      143.52      139.38      6.01 o 
   4   5   6       48.37       54.71      4.31 o 
   5   5   6       58.99       65.78      4.63 o 
   6   5   6     1093.14     1127.04     52.27 o 
   7   5   6      255.26      256.67     11.37 o 
   8   5   6       93.37      107.78      6.58 o 
   9   5   6       37.31       43.40      5.53 o 
  10   5   6       14.07       13.05      4.43 o 
  11   5   6      140.37      135.74      9.04 o 
  12   5   6        0.25        0.04      3.79 o 
  13   5   6       28.72       26.07      5.34 o 
 -10   6   6        4.19       -3.93      4.24 o 
  -9   6   6      118.00      118.21      9.01 o 
  -8   6   6      120.64      125.11      9.05 o 
  -7   6   6        5.18        1.88      4.10 o 
  -6   6   6      178.37      156.38      9.60 o 
  -5   6   6        7.91        2.25      4.00 o 
  -4   6   6        7.33        6.49      4.24 o 
  -3   6   6       10.14       10.34      4.34 o 
  -2   6   6      623.55      618.95     22.71 o 
  -1   6   6       51.07       50.28      4.61 o 
   0   6   6        2.28        5.86      2.72 o 
   1   6   6      334.93      324.84      8.45 o 
   2   6   6       40.97       30.20      3.35 o 
   3   6   6      137.59      153.53      6.91 o 
   4   6   6       19.13       23.72      3.84 o 
   5   6   6        4.74        3.52      3.06 o 
   6   6   6        0.64        3.03      3.31 o 
   7   6   6      131.43      143.13      7.97 o 
   8   6   6       32.85       35.19      5.94 o 
   9   6   6       51.46       69.01      6.33 o 
  10   6   6       23.59       27.85      7.99 o 
  -3   7   6       21.03       13.99      5.29 o 
  -2   7   6       11.35       10.70      4.27 o 
  -1   7   6        0.23       -2.26      2.96 o 
   0   7   6        0.04       -0.40      2.94 o 
   1   7   6        0.25       -0.81      2.92 o 
   2   7   6       41.73       39.68      5.64 o 
   3   7   6        0.61        1.23      3.88 o 
 -19   0   7        7.92        9.97      6.22 o 
 -17   0   7      135.48      154.44     24.89 o 
 -15   0   7      169.38      190.81     19.51 o 
 -13   0   7       47.18       52.05      9.25 o 
 -11   0   7     2011.48     1862.87    205.44 o 
  -9   0   7      330.04      315.36     41.25 o 
  -7   0   7    12178.85    12657.77   1132.20 o 
  -5   0   7    12713.22    12125.65   1935.89 o 
  -3   0   7      372.19      428.08     30.34 o 
  -1   0   7    26197.73    21981.24   2369.37 o 
   1   0   7      124.00       88.95      5.39 o 
   3   0   7     2118.21     2232.90    138.63 o 
   5   0   7       48.01       32.65      2.66 o 
   7   0   7      116.68      140.98     10.23 o 
   9   0   7      482.45      462.96     38.27 o 
  11   0   7       72.86       89.36      5.74 o 
  13   0   7       55.97       58.66      6.77 o 
  15   0   7      163.75      133.10     12.39 o 
  17   0   7        8.89       10.93      5.41 o 
 -18   1   7       25.66       26.99      4.93 o 
 -17   1   7      188.97      189.48      9.11 o 
 -16   1   7      230.54      244.10     12.43 o 
 -15   1   7      134.92      143.70      7.54 o 
 -14   1   7        1.80        1.39      3.05 o 
 -13   1   7        8.68        7.33      3.35 o 
 -12   1   7      442.33      424.46     29.41 o 
 -11   1   7      715.07      607.00     43.41 o 
 -10   1   7      107.05      101.18      4.66 o 
  -9   1   7     1240.70     1215.69     72.50 o 
  -8   1   7      792.36      741.81     45.89 o 
  -7   1   7      430.33      399.91     26.70 o 
  -6   1   7     2903.72     3038.91    211.61 o 
  -5   1   7     1643.52     1693.84    100.51 o 
  -4   1   7       14.92       29.46      2.26 o 
  -3   1   7      397.23      326.82     13.62 o 
  -2   1   7       21.61       17.70      1.42 o 
  -1   1   7     2776.65     2675.10     90.67 o 
   0   1   7     4987.45     5077.74    180.41 o 
   1   1   7       10.82       15.84      1.49 o 
   2   1   7     2806.01     3227.84    134.44 o 
   3   1   7      904.01      769.67     30.65 o 
   4   1   7      396.72      296.31     13.80 o 
   5   1   7       58.46       71.86      2.88 o 
   6   1   7     1739.25     1647.91     69.12 o 
   7   1   7       83.31      108.32      5.54 o 
   8   1   7     2507.69     2527.37    101.81 o 
   9   1   7      664.94      644.84     25.04 o 
  10   1   7        0.05        3.31      1.96 o 
  11   1   7       10.87       15.45      2.51 o 
  12   1   7      131.59      135.69      4.95 o 
  13   1   7       25.55       35.75      3.32 o 
  14   1   7      177.32      208.35      8.56 o 
  15   1   7       75.41       85.73      5.65 o 
  16   1   7      177.32      178.31      8.16 o 
  17   1   7       80.94       75.48      9.87 o 
  18   1   7       60.34       67.89      7.05 o 
 -18   2   7        5.25       -0.67      3.67 o 
 -17   2   7        4.44        8.01      4.09 o 
 -16   2   7        0.52        0.87      3.51 o 
 -15   2   7       12.94       10.41      3.77 o 
 -14   2   7       10.62       10.64      3.73 o 
 -13   2   7     2050.43     1896.02    129.16 o 
 -12   2   7      782.03      736.86     58.69 o 
 -11   2   7       69.23       76.43      5.61 o 
 -10   2   7       25.21       22.13      3.17 o 
  -9   2   7       25.72       34.87      3.28 o 
  -8   2   7     2424.24     2346.24    144.44 o 
  -7   2   7        6.95       14.79      2.33 o 
  -6   2   7      125.31      119.31      4.01 o 
  -5   2   7     1270.08     1251.58     46.13 o 
  -4   2   7     3644.91     3934.10    157.29 o 
  -3   2   7     1445.51     1660.27     50.41 o 
  -2   2   7     1934.92     2239.97     75.12 o 
  -1   2   7     1274.10     1221.10     36.28 o 
   0   2   7      142.82      186.32      9.85 o 
   1   2   7     2746.16     3337.87     64.50 o 
   2   2   7       91.37       73.42      2.89 o 
   3   2   7     1003.56      824.78     28.44 o 
   4   2   7      928.35     1039.98     45.37 o 
   5   2   7      488.17      562.30     27.61 o 
   6   2   7       24.96       25.17      1.95 o 
   7   2   7      818.58      805.27     42.68 o 
   8   2   7      296.45      291.22     13.80 o 
   9   2   7     3064.13     2913.38    116.98 o 
  10   2   7       40.25       36.06      3.33 o 
  11   2   7      152.11      150.76      5.75 o 
  12   2   7        7.90        4.25      2.55 o 
  13   2   7     2035.37     1905.05     81.63 o 
  14   2   7      333.26      306.95     12.44 o 
  15   2   7      111.88      100.78      6.49 o 
  16   2   7        1.09        1.15      3.20 o 
  17   2   7      125.42      148.13      9.49 o 
  18   2   7       44.94       34.01      7.56 o 
 -17   3   7       23.83       24.31      5.80 o 
 -16   3   7       29.79       19.65      5.58 o 
 -15   3   7      181.81      185.00     10.64 o 
 -14   3   7        0.53        1.27      3.31 o 
 -13   3   7      350.69      367.55     14.84 o 
 -12   3   7      637.57      590.57     30.80 o 
 -11   3   7        9.34        3.18      2.63 o 
 -10   3   7       38.54       40.04      3.77 o 
  -9   3   7      647.48      611.01     23.77 o 
  -8   3   7      646.06      622.53     30.51 o 
  -7   3   7      102.21       99.02      4.68 o 
  -6   3   7       10.18        8.21      2.18 o 
  -5   3   7      147.22      121.16      5.19 o 
  -4   3   7      641.27      645.56     19.44 o 
  -3   3   7      542.35      529.46     12.49 o 
  -2   3   7       18.01       13.27      1.74 o 
  -1   3   7      714.07      795.67     23.02 o 
   0   3   7        2.64        3.69      1.28 o 
   1   3   7       66.52       70.54      3.47 o 
   2   3   7      653.76      661.35     16.77 o 
   3   3   7      341.79      333.40      9.29 o 
   4   3   7       85.65       76.37      5.65 o 
   5   3   7     1360.22     1279.12     47.37 o 
   6   3   7       35.36       66.89      3.88 o 
   7   3   7      405.72      358.35     10.74 o 
   8   3   7     1051.61     1047.01     39.74 o 
   9   3   7      329.14      302.29     14.58 o 
  10   3   7        0.08       -0.39      2.31 o 
  11   3   7       10.27        8.65      2.81 o 
  12   3   7       99.50      113.35      6.53 o 
  13   3   7       50.94       47.08      5.02 o 
  14   3   7        1.19        3.32      3.89 o 
  15   3   7       22.71       26.16      5.34 o 
  16   3   7        9.70        8.17      5.57 o 
  17   3   7        9.13        7.35      4.95 o 
 -15   4   7       37.00       35.65      6.44 o 
 -14   4   7        0.17        4.75      4.29 o 
 -13   4   7      116.44      115.76      9.24 o 
 -12   4   7      129.95      134.46      7.53 o 
 -11   4   7      713.87      700.29     38.95 o 
 -10   4   7       55.34       56.26      4.60 o 
  -9   4   7       54.25       51.07      4.36 o 
  -8   4   7     1706.82     1635.13     71.95 o 
  -7   4   7     1738.75     1758.47     80.69 o 
  -6   4   7      144.83      139.83      8.99 o 
  -5   4   7      933.07      947.18     44.74 o 
  -4   4   7      189.13      168.08      7.75 o 
  -3   4   7      570.37      581.40     19.60 o 
  -2   4   7      129.55      139.76      4.86 o 
  -1   4   7     1477.66     1391.43     49.98 o 
   0   4   7      833.25      822.36     21.50 o 
   1   4   7     1889.17     1919.58     57.94 o 
   2   4   7     2578.18     2581.25     72.82 o 
   3   4   7        5.48        7.44      2.47 o 
   4   4   7      194.09      205.65      9.18 o 
   5   4   7      886.73      914.52     35.95 o 
   6   4   7      601.99      651.28     27.61 o 
   7   4   7        9.64       13.31      3.07 o 
   8   4   7       66.53       58.50      4.46 o 
   9   4   7      513.72      496.18     26.48 o 
  10   4   7        9.88        7.64      3.33 o 
  11   4   7       32.01       27.76      5.28 o 
  12   4   7      142.58      153.88     12.09 o 
  13   4   7       22.83       34.33      5.74 o 
  14   4   7        0.07       -1.61      3.81 o 
  15   4   7        4.03       -0.80      4.25 o 
 -13   5   7        0.04       -2.95      3.72 o 
 -12   5   7       18.29        9.36      4.16 o 
 -11   5   7       65.31       72.42      6.16 o 
 -10   5   7      207.53      196.07     14.47 o 
  -9   5   7       20.38       19.36      4.55 o 
  -8   5   7        3.91        6.47      3.99 o 
  -7   5   7      116.18      117.80      7.92 o 
  -6   5   7      345.73      324.25     11.79 o 
  -5   5   7        5.40        1.37      2.75 o 
  -4   5   7      395.61      366.57     16.26 o 
  -3   5   7       33.52       34.64      3.68 o 
  -2   5   7      624.91      571.22     19.23 o 
  -1   5   7      764.11      752.83     21.18 o 
   0   5   7     1955.98     1940.99     62.25 o 
   1   5   7      452.87      483.96     17.09 o 
   2   5   7      135.57      128.90      5.34 o 
   3   5   7      155.61      156.44      6.30 o 
   4   5   7        0.03       -1.59      2.43 o 
   5   5   7       93.83      104.52      5.58 o 
   6   5   7       13.55       21.38      4.36 o 
   7   5   7       23.70       31.83      4.00 o 
   8   5   7        0.32        0.56      2.84 o 
   9   5   7      465.99      430.51     27.89 o 
  10   5   7        0.47       -0.22      3.53 o 
  11   5   7      232.58      247.03     11.51 o 
  12   5   7        3.57        3.96      4.38 o 
  13   5   7       51.11       49.89      6.81 o 
 -10   6   7        0.66        0.22      4.50 o 
  -9   6   7        0.23       -2.66      4.32 o 
  -8   6   7       27.18       39.75      6.35 o 
  -7   6   7        0.20       -1.81      3.67 o 
  -6   6   7        0.53        0.48      3.83 o 
  -5   6   7      149.51      155.40      9.52 o 
  -4   6   7        3.97        7.86      4.35 o 
  -3   6   7       54.86       47.01      6.07 o 
  -2   6   7        0.00       -0.39      3.31 o 
  -1   6   7       18.83       20.10      3.12 o 
   0   6   7        5.59        6.13      2.89 o 
   1   6   7       87.48      104.49      5.05 o 
   2   6   7      144.70      139.44      5.61 o 
   3   6   7       31.49       36.55      4.79 o 
   4   6   7       17.33       17.63      4.09 o 
   5   6   7       12.79        7.07      3.60 o 
   6   6   7       26.22       28.24      4.53 o 
   7   6   7        0.07        1.66      3.29 o 
   8   6   7       18.07       19.03      4.98 o 
   9   6   7       31.16       37.82      6.08 o 
  10   6   7       10.78        5.98      4.52 o 
  -2   7   7       17.77       12.02      4.20 o 
  -1   7   7       14.87       12.05      4.88 o 
   0   7   7       13.98        8.96      4.57 o 
   1   7   7       19.27       19.26      4.62 o 
   2   7   7       10.96        8.47      4.18 o 
 -18   0   8       70.07       76.51      9.74 o 
 -16   0   8      252.05      245.57     13.68 o 
 -14   0   8     1062.49      944.33    133.45 o 
 -12   0   8       13.36       12.10      7.23 o 
 -10   0   8      162.61      157.04     22.88 o 
  -8   0   8     3106.54     3347.37    247.31 o 
  -6   0   8     1964.03     2164.67    170.01 o 
  -4   0   8     2289.97     2379.80    176.59 o 
  -2   0   8    24516.98    21868.09   2458.90 o 
   0   0   8      128.92       99.81      9.16 o 
   2   0   8      313.59      263.55     25.62 o 
   4   0   8      182.88      346.18     26.06 o 
   6   0   8     2539.96     2693.53    166.80 o 
   8   0   8      533.69      427.17     27.74 o 
  10   0   8     2015.79     2131.52    120.09 o 
  12   0   8      252.59      272.41     12.26 o 
  14   0   8      353.11      419.66     33.78 o 
  16   0   8     1122.13     1260.91    150.46 o 
  18   0   8        0.54        3.36     10.09 o 
 -18   1   8      246.55      256.15     14.52 o 
 -17   1   8        0.02        5.91      3.88 o 
 -16   1   8        3.99        4.07      3.48 o 
 -15   1   8       15.69       16.51      4.13 o 
 -14   1   8      388.45      366.57     22.06 o 
 -13   1   8      347.89      329.90     16.03 o 
 -12   1   8       51.03       51.18      4.78 o 
 -11   1   8      128.40      143.28     12.57 o 
 -10   1   8      507.95      496.67     30.83 o 
  -9   1   8      456.23      449.27     28.05 o 
  -8   1   8      105.22      100.83      5.61 o 
  -7   1   8        3.02        2.99      1.66 o 
  -6   1   8     1588.05     1553.81     90.73 o 
  -5   1   8     4206.28     4626.15    226.50 o 
  -4   1   8     1460.20     1486.36     64.31 o 
  -3   1   8        3.25        2.05      1.05 o 
  -2   1   8      460.95      522.58     16.74 o 
  -1   1   8     5814.04     5552.59    206.61 o 
   0   1   8     3480.68     3252.86    113.10 o 
   1   1   8       45.58       36.66      4.71 o 
   2   1   8     1606.27     1500.52     66.10 o 
   3   1   8      177.19      154.63      5.20 o 
   4   1   8     6876.87     7241.80    341.50 o 
   5   1   8     3763.25     3646.92    161.59 o 
   6   1   8     1118.69      904.89     44.19 o 
   7   1   8      485.02      559.19     27.84 o 
   8   1   8       82.38       81.77      3.68 o 
   9   1   8      427.10      434.84     22.64 o 
  10   1   8      239.28      212.38      6.75 o 
  11   1   8       46.97       43.81      3.11 o 
  12   1   8      570.77      587.55     19.08 o 
  13   1   8       15.55       15.34      2.75 o 
  14   1   8       66.58       53.72      3.82 o 
  15   1   8      681.81      642.45     25.90 o 
  16   1   8      153.61      159.35      7.78 o 
  17   1   8       60.56       63.71      9.75 o 
  18   1   8      139.22      162.35     12.28 o 
 -18   2   8       21.58       26.41      5.29 o 
 -17   2   8        6.08       10.56      4.32 o 
 -16   2   8      222.18      218.69     11.07 o 
 -15   2   8       58.23       59.93      6.31 o 
 -14   2   8       17.70       24.86      4.38 o 
 -13   2   8       28.32       21.22      4.14 o 
 -12   2   8       49.75       46.61      4.81 o 
 -11   2   8      723.47      721.34     31.60 o 
 -10   2   8     1949.69     1881.70    109.87 o 
  -9   2   8     2193.19     2085.40    116.00 o 
  -8   2   8      587.15      596.06     26.18 o 
  -7   2   8      735.40      797.76     37.77 o 
  -6   2   8       90.55       91.13      4.74 o 
  -5   2   8      867.73      824.57     31.49 o 
  -4   2   8     3474.08     3351.12    117.65 o 
  -3   2   8      110.46       88.20      3.04 o 
  -2   2   8        4.99        1.25      1.15 o 
  -1   2   8       79.02       70.65      2.43 o 
   0   2   8     1498.50     1510.47     39.17 o 
   1   2   8      490.38      468.44     13.33 o 
   2   2   8     1374.88     1379.39     36.17 o 
   3   2   8     1878.42     1781.81     66.70 o 
   4   2   8     1380.95     1293.43     56.15 o 
   5   2   8     1016.90     1119.94     53.70 o 
   6   2   8     1450.70     1525.62     79.09 o 
   7   2   8      273.11      277.82     10.98 o 
   8   2   8       12.29       16.60      2.52 o 
   9   2   8      109.30       89.71      4.54 o 
  10   2   8       46.01       52.64      3.76 o 
  11   2   8      216.26      186.15      7.36 o 
  12   2   8      168.37      202.95      9.27 o 
  13   2   8      651.59      586.59     13.24 o 
  14   2   8        0.77        2.56      3.53 o 
  15   2   8       21.31       17.55      4.85 o 
  16   2   8       47.23       49.57      6.44 o 
  17   2   8       22.38       20.99      5.35 o 
 -17   3   8       43.46       51.39      7.81 o 
 -16   3   8        1.63        1.08      3.76 o 
 -15   3   8      240.36      223.98     12.48 o 
 -14   3   8      231.89      215.15     17.77 o 
 -13   3   8     1050.73      968.28     59.50 o 
 -12   3   8      391.82      350.15     20.63 o 
 -11   3   8       29.43       22.06      3.56 o 
 -10   3   8      382.18      387.60     23.22 o 
  -9   3   8     1644.66     1510.55     77.74 o 
  -8   3   8       36.24       35.24      3.45 o 
  -7   3   8      876.35      836.35     34.80 o 
  -6   3   8      505.97      463.30     20.28 o 
  -5   3   8       63.60       54.87      2.97 o 
  -4   3   8      375.00      329.67      9.14 o 
  -3   3   8       76.41       65.49      3.75 o 
  -2   3   8        6.59       20.10      1.97 o 
  -1   3   8     1638.54     1726.98     59.11 o 
   0   3   8      179.42      239.94      7.73 o 
   1   3   8       21.95       21.49      2.07 o 
   2   3   8      761.49      803.18     17.51 o 
   3   3   8      896.49      909.75     31.83 o 
   4   3   8        0.39       -0.65      1.90 o 
   5   3   8       38.61       35.89      3.09 o 
   6   3   8     3422.33     3454.95    136.14 o 
   7   3   8       51.70       50.89      4.05 o 
   8   3   8      121.03      129.96      7.55 o 
   9   3   8       34.53       31.31      3.46 o 
  10   3   8      825.34      759.61     39.34 o 
  11   3   8       79.26       93.80      5.80 o 
  12   3   8      352.40      352.06     12.16 o 
  13   3   8        0.49        5.27      3.78 o 
  14   3   8       86.66       99.38      7.82 o 
  15   3   8       36.69       35.33      7.06 o 
  16   3   8      106.85      112.16      8.86 o 
 -15   4   8        4.19       -0.52      4.60 o 
 -14   4   8        1.97       -2.86      3.99 o 
 -13   4   8      226.78      246.60     18.02 o 
 -12   4   8        7.89        5.71      3.22 o 
 -11   4   8        3.25        0.31      2.73 o 
 -10   4   8       80.61       80.42      5.89 o 
  -9   4   8      241.07      250.92     15.79 o 
  -8   4   8        2.66       -1.26      2.55 o 
  -7   4   8       55.03       54.51      4.32 o 
  -6   4   8       88.51       98.51      5.08 o 
  -5   4   8       64.76       77.21      5.02 o 
  -4   4   8        0.04       -0.54      1.79 o 
  -3   4   8       55.89       38.85      3.33 o 
  -2   4   8      557.21      571.99     17.37 o 
  -1   4   8      337.62      332.36     13.06 o 
   0   4   8      635.74      668.93     17.56 o 
   1   4   8        8.41       11.05      1.99 o 
   2   4   8      193.51      187.89      5.79 o 
   3   4   8        9.26       10.82      2.43 o 
   4   4   8      542.28      583.40     18.01 o 
   5   4   8      121.86      118.46      5.39 o 
   6   4   8      160.13      184.29      6.85 o 
   7   4   8     1314.81     1363.53     44.08 o 
   8   4   8     1109.93     1127.18     43.45 o 
   9   4   8        0.37        1.28      2.83 o 
  10   4   8       37.46       43.61      4.65 o 
  11   4   8       80.68       86.34      7.24 o 
  12   4   8      148.65      138.79      8.83 o 
  13   4   8       25.12       22.52      5.31 o 
  14   4   8      243.94      251.27     12.09 o 
  15   4   8       29.28       23.52      5.66 o 
 -13   5   8       13.29       14.47      4.41 o 
 -12   5   8      100.35      126.85      9.76 o 
 -11   5   8       35.21       44.54      6.50 o 
 -10   5   8       17.79        8.89      3.87 o 
  -9   5   8       33.63       27.82      5.52 o 
  -8   5   8      246.01      219.34     10.37 o 
  -7   5   8       31.10       23.42      4.84 o 
  -6   5   8      181.72      201.52     10.69 o 
  -5   5   8        0.28        0.23      2.72 o 
  -4   5   8       20.12       14.77      3.50 o 
  -3   5   8      255.22      265.23      9.70 o 
  -2   5   8      257.66      257.60      9.57 o 
  -1   5   8      176.72      148.27      5.69 o 
   0   5   8      935.35      893.72     26.14 o 
   1   5   8      507.95      456.40     12.53 o 
   2   5   8      139.85      122.31      5.29 o 
   3   5   8      361.36      353.48     12.08 o 
   4   5   8      137.15      141.73      7.14 o 
   5   5   8       76.26       76.50      5.12 o 
   6   5   8        5.23        2.99      3.21 o 
   7   5   8       60.60       64.35      5.35 o 
   8   5   8        9.39        7.84      3.44 o 
   9   5   8       19.45       32.51      4.58 o 
  10   5   8        3.53        2.33      4.01 o 
  11   5   8        0.22       -2.17      3.68 o 
  12   5   8        0.00       -0.36      4.07 o 
  13   5   8        7.40       12.44      5.00 o 
  -9   6   8       45.50       66.41      7.81 o 
  -8   6   8        5.02       -0.17      3.98 o 
  -7   6   8       11.47        8.46      4.76 o 
  -6   6   8        0.03        1.25      4.10 o 
  -5   6   8       25.84       22.23      4.95 o 
  -4   6   8       54.81       58.07      6.56 o 
  -3   6   8      142.96      128.26     14.17 o 
  -2   6   8       36.22       35.63      4.83 o 
  -1   6   8       86.31       83.20      4.62 o 
   0   6   8      426.14      407.90     20.52 o 
   1   6   8        0.50        1.70      2.99 o 
   2   6   8        6.93       11.54      3.38 o 
   3   6   8      166.75      181.60      8.57 o 
   4   6   8        4.55       12.44      3.83 o 
   5   6   8       18.75       23.47      4.48 o 
   6   6   8       21.85       16.66      3.73 o 
   7   6   8      140.48      145.43      8.29 o 
   8   6   8        5.11        9.26      3.91 o 
   9   6   8       29.89       24.06      5.69 o 
 -17   0   9       17.75       19.59      6.46 o 
 -15   0   9      557.72      560.20     42.61 o 
 -13   0   9      385.79      376.43     44.61 o 
 -11   0   9      408.29      394.71     33.17 o 
  -9   0   9     1673.82     1529.33    178.18 o 
  -7   0   9     1018.39      954.21     75.35 o 
  -5   0   9      668.52      742.07     53.60 o 
  -3   0   9      167.51      303.85     19.94 o 
  -1   0   9        8.13        4.21      1.71 o 
   1   0   9        2.93        1.38      1.25 o 
   3   0   9     2256.55     2545.75    156.11 o 
   5   0   9     4689.08     4962.63    313.61 o 
   7   0   9       33.00       41.08      4.37 o 
   9   0   9     1371.67     1401.51     88.12 o 
  11   0   9       99.63      115.12      6.42 o 
  13   0   9        4.27        3.53      4.48 o 
  15   0   9      158.58      177.01     14.37 o 
  17   0   9       97.65       95.51     13.45 o 
 -18   1   9      179.19      185.72     20.20 o 
 -17   1   9      126.34      132.76      8.23 o 
 -16   1   9        2.37        1.47      3.42 o 
 -15   1   9        4.32        7.55      3.71 o 
 -14   1   9      272.78      277.40     14.81 o 
 -13   1   9       80.87       74.41      5.56 o 
 -12   1   9      149.27      121.66      9.81 o 
 -11   1   9     2299.04     2195.40    165.83 o 
 -10   1   9     1195.43     1135.43     83.63 o 
  -9   1   9      309.16      297.96     20.13 o 
  -8   1   9      194.14      188.16     13.45 o 
  -7   1   9      247.03      253.48     17.10 o 
  -6   1   9       16.16       17.36      1.56 o 
  -5   1   9     1048.93     1080.02     50.49 o 
  -4   1   9       78.33       44.33      2.28 o 
  -3   1   9       59.47       56.61      2.47 o 
  -2   1   9      401.34      428.88     15.93 o 
  -1   1   9       23.42       25.11      1.57 o 
   0   1   9       10.73       31.33      1.97 o 
   1   1   9      433.15      471.13     18.53 o 
   2   1   9      337.97      312.61     10.57 o 
   3   1   9     1705.09     1656.17     73.17 o 
   4   1   9     1242.69     1445.66     54.95 o 
   5   1   9      915.46     1012.92     40.84 o 
   6   1   9      123.12      140.64      5.82 o 
   7   1   9     4140.11     4322.51    176.08 o 
   8   1   9      233.92      256.83     12.25 o 
   9   1   9      722.65      718.38     29.89 o 
  10   1   9      413.59      409.39     14.77 o 
  11   1   9       12.40        6.72      2.21 o 
  12   1   9       86.62       93.58      4.41 o 
  13   1   9      437.77      420.48     14.04 o 
  14   1   9       79.34       89.02      5.13 o 
  15   1   9      374.23      369.36     17.16 o 
  16   1   9        1.74        5.38      4.10 o 
  17   1   9        0.03       -3.44      5.21 o 
  18   1   9       23.83       23.43      7.01 o 
 -17   2   9        7.04        6.33      4.26 o 
 -16   2   9       16.71       22.84      4.69 o 
 -15   2   9       26.74       24.75      4.56 o 
 -14   2   9        3.91        3.35      3.39 o 
 -13   2   9        2.46        3.67      3.13 o 
 -12   2   9       76.70       78.98      5.63 o 
 -11   2   9      114.91      109.33      5.46 o 
 -10   2   9       41.92       43.53      4.66 o 
  -9   2   9        2.58        3.07      2.19 o 
  -8   2   9        0.08        5.23      2.17 o 
  -7   2   9       79.59       85.76      4.61 o 
  -6   2   9      146.41      163.35      6.95 o 
  -5   2   9      564.41      575.62     17.92 o 
  -4   2   9     1864.37     1931.13     66.61 o 
  -3   2   9       85.50       91.44      3.12 o 
  -2   2   9       29.25       24.82      1.84 o 
  -1   2   9     1429.52     1354.44     36.43 o 
   0   2   9      173.66      146.11      5.16 o 
   1   2   9      233.85      172.88      4.59 o 
   2   2   9        0.80        4.03      1.16 o 
   3   2   9       71.78      102.31      4.07 o 
   4   2   9       37.72       32.18      2.48 o 
   5   2   9     4275.04     3885.15    146.67 o 
   6   2   9      132.39      128.98      4.49 o 
   7   2   9        0.18       -1.64      1.83 o 
   8   2   9      168.01      169.03      5.50 o 
   9   2   9      387.44      366.87     16.95 o 
  10   2   9      148.57      142.21      5.47 o 
  11   2   9      387.75      374.20     17.25 o 
  12   2   9       25.71       22.48      3.72 o 
  13   2   9      138.89      134.31      6.85 o 
  14   2   9        1.03       -0.24      3.36 o 
  15   2   9      258.45      250.49     11.05 o 
  16   2   9      104.74      101.68      8.05 o 
  17   2   9      121.67      127.04      9.11 o 
 -16   3   9       24.87       18.48      4.70 o 
 -15   3   9      136.46      150.84      8.32 o 
 -14   3   9      506.82      492.06     31.74 o 
 -13   3   9      343.57      353.00     23.51 o 
 -12   3   9       53.94       59.52      4.78 o 
 -11   3   9     1873.02     1773.19    114.10 o 
 -10   3   9      943.54      922.29     56.03 o 
  -9   3   9        9.18        9.21      2.90 o 
  -8   3   9      141.05      141.41      8.90 o 
  -7   3   9     3391.64     3225.63    148.24 o 
  -6   3   9       57.77       57.88      3.77 o 
  -5   3   9      147.99      184.76      6.47 o 
  -4   3   9        6.53        5.40      1.78 o 
  -3   3   9       90.13      100.10      3.62 o 
  -2   3   9      107.44      142.33      4.04 o 
  -1   3   9      224.22      246.00      5.84 o 
   0   3   9      108.23      106.71      3.73 o 
   1   3   9       27.96       24.67      2.15 o 
   2   3   9        2.28       -0.09      1.52 o 
   3   3   9        2.15       -0.52      1.75 o 
   4   3   9      311.26      335.13      8.07 o 
   5   3   9      187.08      213.18      8.89 o 
   6   3   9     1472.93     1439.76     63.86 o 
   7   3   9      181.88      190.27      9.08 o 
   8   3   9      167.88      155.61      7.92 o 
   9   3   9      319.91      303.95      8.99 o 
  10   3   9       45.35       45.70      5.63 o 
  11   3   9      360.81      346.85     12.05 o 
  12   3   9       96.56       81.92      5.72 o 
  13   3   9       27.57       23.84      4.87 o 
  14   3   9      159.99      185.01     10.06 o 
  15   3   9        2.26       -1.19      3.73 o 
  16   3   9        0.45       -1.82      4.05 o 
 -15   4   9       74.21      104.06     11.38 o 
 -14   4   9        5.70        5.21      4.44 o 
 -13   4   9       33.81       37.72      5.89 o 
 -12   4   9       45.69       50.48      4.80 o 
 -11   4   9        2.00        0.02      2.80 o 
 -10   4   9        9.23        7.82      3.09 o 
  -9   4   9       24.77       23.64      3.45 o 
  -8   4   9      296.22      281.00     12.22 o 
  -7   4   9     1042.11     1053.64     46.99 o 
  -6   4   9     2842.03     2831.81    128.66 o 
  -5   4   9       37.32       36.08      3.57 o 
  -4   4   9      138.30      125.18      6.01 o 
  -3   4   9      653.64      631.39     16.81 o 
  -2   4   9     1270.77     1267.03     33.83 o 
  -1   4   9      271.02      280.94      9.15 o 
   0   4   9        0.49        1.66      1.93 o 
   1   4   9      226.11      230.48      5.45 o 
   2   4   9      199.51      204.01      6.37 o 
   3   4   9        0.13       -2.67      2.15 o 
   4   4   9       88.68       86.89      5.78 o 
   5   4   9      171.56      188.61      7.31 o 
   6   4   9      179.50      171.72      7.27 o 
   7   4   9       48.80       53.79      5.29 o 
   8   4   9      654.11      635.58     26.21 o 
   9   4   9       23.69       33.22      4.12 o 
  10   4   9      111.99      103.05      6.38 o 
  11   4   9      371.62      358.17     15.74 o 
  12   4   9       10.97       11.12      4.48 o 
  13   4   9      281.17      291.19     14.78 o 
  14   4   9       22.27       21.68      5.43 o 
  15   4   9        6.63       16.44      5.34 o 
 -12   5   9        0.12       -3.10      3.39 o 
 -11   5   9        7.62        7.42      4.61 o 
 -10   5   9      206.04      188.21     10.46 o 
  -9   5   9      131.25      123.96      8.91 o 
  -8   5   9       34.58       34.18      5.38 o 
  -7   5   9       66.31       44.74      4.81 o 
  -6   5   9       48.38       44.15      4.67 o 
  -5   5   9      117.25      118.40      6.55 o 
  -4   5   9        2.14        2.62      2.90 o 
  -3   5   9      167.18      171.38      6.12 o 
  -2   5   9       50.85       52.26      4.20 o 
  -1   5   9       17.23       22.43      3.13 o 
   0   5   9       68.23       61.78      3.77 o 
   1   5   9      235.23      238.65      7.70 o 
   2   5   9      138.33      146.08      5.44 o 
   3   5   9      563.93      624.65     33.64 o 
   4   5   9       27.57       21.76      3.82 o 
   5   5   9        6.73        9.16      3.54 o 
   6   5   9       74.76       83.72      5.95 o 
   7   5   9      128.42      118.46      7.00 o 
   8   5   9        1.85        2.97      3.04 o 
   9   5   9        9.10       11.02      3.68 o 
  10   5   9       74.88       67.90      7.04 o 
  11   5   9        9.43        9.45      4.58 o 
  12   5   9        6.39        5.34      4.43 o 
  -9   6   9        0.03       -1.50      4.03 o 
  -8   6   9        0.00       -4.37      3.69 o 
  -7   6   9       11.17        5.16      4.50 o 
  -6   6   9       66.47       71.51      7.15 o 
  -5   6   9        0.89       -1.05      3.79 o 
  -4   6   9        7.59        8.87      4.30 o 
  -3   6   9       52.79       49.64      6.19 o 
  -2   6   9       53.75       51.22      8.07 o 
  -1   6   9      197.68      177.60     12.21 o 
   0   6   9       91.36       80.29      6.82 o 
   1   6   9       56.00       47.99      4.77 o 
   2   6   9      267.79      278.74     11.53 o 
   3   6   9      275.18      254.01      9.63 o 
   4   6   9       50.75       65.19      5.92 o 
   5   6   9      104.60       98.38      6.93 o 
   6   6   9      241.97      229.18     11.02 o 
   7   6   9       22.67       28.50      4.86 o 
   8   6   9       52.60       58.18      5.92 o 
   9   6   9       31.82       31.26      6.12 o 
 -18   0  10        0.85        0.65      5.89 o 
 -16   0  10        5.41       -1.24      4.59 o 
 -14   0  10        4.00        0.21      4.44 o 
 -12   0  10      677.57      616.71     81.56 o 
 -10   0  10      816.55      833.48    103.73 o 
  -8   0  10      406.94      390.85     27.79 o 
  -6   0  10      524.47      462.10     34.91 o 
  -4   0  10    26730.83    25281.82   2574.27 o 
  -2   0  10       85.39      111.50      8.20 o 
   0   0  10        2.37       15.66      1.99 o 
   2   0  10      113.90      169.93      6.56 o 
   4   0  10     7631.94     8600.12    510.86 o 
   6   0  10     8705.36     8988.67    549.10 o 
   8   0  10      636.20      733.35     48.23 o 
  10   0  10     1495.10     1562.86     92.84 o 
  12   0  10      999.23     1039.86     67.82 o 
  14   0  10        5.30        4.54      3.40 o 
  16   0  10       89.62      120.23     10.10 o 
 -18   1  10        5.27        6.25      4.40 o 
 -17   1  10      127.03      133.77      8.09 o 
 -16   1  10      145.29      140.82      8.88 o 
 -15   1  10        8.08        9.78      3.80 o 
 -14   1  10      328.99      304.30     17.15 o 
 -13   1  10       18.61       25.18      4.09 o 
 -12   1  10      447.65      362.00     21.97 o 
 -11   1  10      131.01      117.14      8.74 o 
 -10   1  10      394.31      332.41     25.71 o 
  -9   1  10        0.80        1.49      2.26 o 
  -8   1  10     2190.01     2118.61    118.36 o 
  -7   1  10      452.71      429.30     25.03 o 
  -6   1  10      106.95      101.94      6.27 o 
  -5   1  10     2035.62     1888.61     89.80 o 
  -4   1  10     2256.32     2082.65    105.84 o 
  -3   1  10     7120.76     7054.19    342.43 o 
  -2   1  10      453.83      333.50     10.28 o 
  -1   1  10      388.76      455.82     15.58 o 
   0   1  10       55.97       47.78      2.55 o 
   1   1  10        1.54        3.47      1.18 o 
   2   1  10      564.58      498.31     19.23 o 
   3   1  10     1748.29     2017.13     89.54 o 
   4   1  10     4642.83     4657.08    220.98 o 
   5   1  10     6007.96     5833.22    234.54 o 
   6   1  10     1063.65      904.41     40.09 o 
   7   1  10      108.07      119.85      4.05 o 
   8   1  10      481.99      484.08     18.82 o 
   9   1  10      599.41      553.84     22.77 o 
  10   1  10      580.40      661.50     26.68 o 
  11   1  10      389.05      426.31     16.64 o 
  12   1  10       80.64       83.03      5.36 o 
  13   1  10       16.79       13.13      3.45 o 
  14   1  10        9.45       15.33      3.75 o 
  15   1  10        7.47        5.39      3.49 o 
  16   1  10       26.30       35.80      5.58 o 
  17   1  10       14.18        9.94      6.06 o 
  18   1  10        5.40        1.01      7.73 o 
 -17   2  10      166.28      142.52      8.54 o 
 -16   2  10      145.08      154.70     10.39 o 
 -15   2  10      144.36      162.36      9.18 o 
 -14   2  10       53.83       60.50      5.56 o 
 -13   2  10       43.67       42.50      6.01 o 
 -12   2  10      226.33      222.43     11.80 o 
 -11   2  10       15.27       22.26      4.05 o 
 -10   2  10      151.81      145.64      6.49 o 
  -9   2  10      348.47      316.69     17.42 o 
  -8   2  10      499.13      458.21     22.47 o 
  -7   2  10      349.14      324.69     15.58 o 
  -6   2  10      306.61      290.79     13.41 o 
  -5   2  10      207.87      184.14      5.42 o 
  -4   2  10      608.42      603.67     23.93 o 
  -3   2  10      144.28      169.72      5.30 o 
  -2   2  10       27.63       27.21      1.94 o 
  -1   2  10     1188.87     1207.55     42.47 o 
   0   2  10      935.13     1038.64     25.87 o 
   1   2  10     4066.73     4529.03    115.70 o 
   2   2  10       11.09       17.83      1.57 o 
   3   2  10      470.33      487.75     20.45 o 
   4   2  10      100.48       91.10      4.05 o 
   5   2  10      115.37      121.37      4.45 o 
   6   2  10       57.45       61.92      3.47 o 
   7   2  10       69.97       77.09      5.46 o 
   8   2  10     1598.56     1619.54     65.88 o 
   9   2  10       63.14       74.52      4.82 o 
  10   2  10       39.21       41.11      4.11 o 
  11   2  10       49.68       51.80      4.57 o 
  12   2  10       17.35       10.92      3.30 o 
  13   2  10       44.33       55.15      4.87 o 
  14   2  10      197.95      204.91     12.84 o 
  15   2  10        2.12        1.98      3.81 o 
  16   2  10       24.24       23.13      5.19 o 
  17   2  10       41.70       43.26      6.33 o 
 -16   3  10       14.08        7.93      4.16 o 
 -15   3  10        1.39       -1.76      3.60 o 
 -14   3  10       56.60       60.44      5.91 o 
 -13   3  10        0.53        0.21      3.48 o 
 -12   3  10       54.01       58.90      5.51 o 
 -11   3  10      408.20      421.19     23.06 o 
 -10   3  10      526.51      517.04     27.85 o 
  -9   3  10      214.80      193.70      7.08 o 
  -8   3  10      138.41      134.09      5.71 o 
  -7   3  10     2590.54     2426.70    110.63 o 
  -6   3  10      430.03      432.23     14.27 o 
  -5   3  10      132.98      130.53      4.96 o 
  -4   3  10       33.22       25.50      2.43 o 
  -3   3  10      808.07      811.33     21.02 o 
  -2   3  10     1067.32     1063.61     36.55 o 
  -1   3  10      354.27      366.82      8.33 o 
   0   3  10      249.77      273.40      7.35 o 
   1   3  10      295.37      295.90      5.87 o 
   2   3  10       79.37       55.81      3.35 o 
   3   3  10      486.55      529.16     17.87 o 
   4   3  10      674.30      700.89     23.18 o 
   5   3  10     1491.53     1500.92     40.48 o 
   6   3  10      145.46      150.96      6.42 o 
   7   3  10      413.06      408.67     18.14 o 
   8   3  10     1969.57     1946.12     66.53 o 
   9   3  10      846.39      904.08     28.33 o 
  10   3  10      665.31      673.03     20.72 o 
  11   3  10      392.24      377.04     10.55 o 
  12   3  10       52.85       53.69      5.04 o 
  13   3  10        8.54        4.84      3.79 o 
  14   3  10      258.09      260.31     12.90 o 
  15   3  10       34.59       30.44      5.78 o 
  16   3  10       30.53       24.73      5.35 o 
 -14   4  10       43.83       32.53      5.32 o 
 -13   4  10       69.05       83.18      6.79 o 
 -12   4  10        8.62        5.42      3.27 o 
 -11   4  10       35.37       48.52      4.57 o 
 -10   4  10       26.16       32.86      3.94 o 
  -9   4  10        0.26        0.25      2.52 o 
  -8   4  10      372.07      372.92     17.27 o 
  -7   4  10      357.24      369.14     16.51 o 
  -6   4  10        0.43        3.06      2.57 o 
  -5   4  10      232.66      221.95     16.51 o 
  -4   4  10     2382.22     2237.12    103.30 o 
  -3   4  10     1222.97     1256.81     34.59 o 
  -2   4  10        7.90        8.48      2.61 o 
  -1   4  10        7.09        6.02      2.36 o 
   0   4  10     1853.93     1834.13     44.61 o 
   1   4  10        5.16       11.38      2.81 o 
   2   4  10      504.65      503.97     17.99 o 
   3   4  10     1052.14     1154.99     29.77 o 
   4   4  10      767.86      732.79     14.63 o 
   5   4  10      258.50      267.56     12.77 o 
   6   4  10      429.70      434.65     21.87 o 
   7   4  10      170.41      186.47     10.10 o 
   8   4  10        0.69       -2.47      2.65 o 
   9   4  10       67.84       74.97      5.72 o 
  10   4  10       12.98       14.09      3.74 o 
  11   4  10        0.46        2.43      3.24 o 
  12   4  10       88.96      115.25      8.51 o 
  13   4  10      223.04      238.20     16.73 o 
  14   4  10       66.61       62.77      7.41 o 
 -12   5  10       52.93       62.55     10.70 o 
 -11   5  10       14.22       14.00      4.96 o 
 -10   5  10       68.80       84.03      7.69 o 
  -9   5  10       10.71        9.01      4.37 o 
  -8   5  10      330.84      342.19     22.93 o 
  -7   5  10        0.68       -2.58      2.81 o 
  -6   5  10       80.02       75.63      5.64 o 
  -5   5  10      113.88      115.23      6.47 o 
  -4   5  10      347.56      346.36     12.05 o 
  -3   5  10       97.03       97.57      5.95 o 
  -2   5  10      116.55      112.21      5.55 o 
  -1   5  10       17.27       15.23      3.29 o 
   0   5  10      165.21      153.32     10.17 o 
   1   5  10       25.66       25.40      3.59 o 
   2   5  10      146.59      140.28      6.46 o 
   3   5  10        0.41       -0.73      2.83 o 
   4   5  10      147.83      169.05      7.86 o 
   5   5  10      121.99      120.81      6.97 o 
   6   5  10      114.22      110.57      6.75 o 
   7   5  10        0.21       -0.21      2.97 o 
   8   5  10       77.19       76.77      7.33 o 
   9   5  10        2.03       -0.56      3.30 o 
  10   5  10       38.77       45.64      5.17 o 
  11   5  10       35.52       36.86      5.95 o 
  12   5  10       44.32       66.85      9.18 o 
  -8   6  10       79.46       90.34      8.34 o 
  -7   6  10       57.43       59.77      7.10 o 
  -6   6  10       53.98       49.36      6.41 o 
  -5   6  10       51.51       42.42      8.31 o 
  -4   6  10        0.08       -5.88      5.88 o 
  -3   6  10        0.21       -3.50      4.60 o 
  -2   6  10       19.42       22.79      5.85 o 
  -1   6  10        0.12       -2.64      3.14 o 
   0   6  10      241.43      266.04     11.77 o 
   1   6  10        3.67        5.61      3.30 o 
   2   6  10       76.08       90.84      5.85 o 
   3   6  10        9.87       14.25      3.74 o 
   4   6  10       12.12       14.93      4.09 o 
   5   6  10       79.53       71.77      6.27 o 
   6   6  10        2.82       -0.73      3.12 o 
   7   6  10       53.87       47.22      5.54 o 
   8   6  10       23.65       28.01      4.92 o 
 -17   0  11      746.76      778.65     85.41 o 
 -15   0  11       85.37       83.40      8.95 o 
 -13   0  11      213.03      184.73     41.55 o 
 -11   0  11      115.74      127.06     16.31 o 
  -9   0  11        2.00       -1.68      3.33 o 
  -7   0  11      724.04      733.95     45.36 o 
  -5   0  11        4.94        6.47      3.67 o 
  -3   0  11      228.98      219.05     13.83 o 
  -1   0  11      963.83      821.00     58.47 o 
   1   0  11     2550.88     2633.87    197.02 o 
   3   0  11      141.43      144.55      4.57 o 
   5   0  11     2564.58     2999.35    150.16 o 
   7   0  11      812.60      846.39     30.86 o 
   9   0  11      369.93      427.63     22.06 o 
  11   0  11     3355.97     3497.30    233.66 o 
  13   0  11       10.70        5.59      4.35 o 
  15   0  11      304.28      353.84     22.04 o 
 -17   1  11       15.50       13.57      4.65 o 
 -16   1  11       74.24       79.86      6.53 o 
 -15   1  11       44.21       51.93      5.54 o 
 -14   1  11      754.54      681.16     30.89 o 
 -13   1  11      140.32      180.06     13.84 o 
 -12   1  11       92.85       68.19     10.29 o 
 -11   1  11       60.52       51.88      4.84 o 
 -10   1  11      325.92      338.40     23.18 o 
  -9   1  11     1107.88     1048.75     66.83 o 
  -8   1  11     2700.86     2647.49    154.13 o 
  -7   1  11     2501.55     2436.23    136.97 o 
  -6   1  11      222.76      203.96      7.35 o 
  -5   1  11      277.10      256.02     10.57 o 
  -4   1  11     2542.23     2414.34    104.20 o 
  -3   1  11     1466.64     1530.57     74.23 o 
  -2   1  11      177.63      186.87      5.89 o 
  -1   1  11      630.00      676.46     22.71 o 
   0   1  11      110.12       94.04      3.52 o 
   1   1  11       37.67       61.49      3.01 o 
   2   1  11      272.73      242.38      7.04 o 
   3   1  11      387.20      382.32     14.31 o 
   4   1  11      375.79      433.69     18.10 o 
   5   1  11      172.95      217.98      5.43 o 
   6   1  11      521.61      571.02     23.94 o 
   7   1  11      887.99      974.65     53.35 o 
   8   1  11       93.93       86.11      4.13 o 
   9   1  11       66.52       77.52      4.12 o 
  10   1  11      148.25      134.80      5.37 o 
  11   1  11      409.29      374.71     16.18 o 
  12   1  11      469.21      482.21     20.26 o 
  13   1  11      280.37      276.90      9.33 o 
  14   1  11      175.67      165.73      7.54 o 
  15   1  11       75.29       76.50      7.05 o 
  16   1  11       20.91       23.29      6.64 o 
  17   1  11       60.09       57.25      9.92 o 
 -17   2  11        3.45        3.74      4.00 o 
 -16   2  11       87.71       94.52      7.36 o 
 -15   2  11       16.18       14.81      4.24 o 
 -14   2  11        1.41        1.40      3.42 o 
 -13   2  11       57.97       56.66      7.13 o 
 -12   2  11       13.17       14.87      3.75 o 
 -11   2  11        0.10       -0.43      2.99 o 
 -10   2  11      391.79      396.63     22.12 o 
  -9   2  11     1305.06     1338.21     76.59 o 
  -8   2  11        0.44        0.07      2.17 o 
  -7   2  11      294.45      264.75     16.24 o 
  -6   2  11        0.02        0.96      1.85 o 
  -5   2  11     1030.74      997.99     39.68 o 
  -4   2  11      298.66      298.88     16.09 o 
  -3   2  11      379.34      364.42      9.62 o 
  -2   2  11      524.89      548.37     14.01 o 
  -1   2  11      105.39      112.78      3.97 o 
   0   2  11      649.92      703.78     21.82 o 
   1   2  11      986.95      844.38     20.01 o 
   2   2  11      301.50      269.80      8.07 o 
   3   2  11     1236.46     1361.06     48.46 o 
   4   2  11      322.34      370.44     14.25 o 
   5   2  11      207.64      196.17     10.44 o 
   6   2  11      440.55      458.41     18.17 o 
   7   2  11     1065.54     1059.42     41.10 o 
   8   2  11      133.36      130.97      7.77 o 
   9   2  11     1195.25     1155.16     49.50 o 
  10   2  11      336.54      312.32     11.47 o 
  11   2  11      391.95      369.60      9.92 o 
  12   2  11       29.68       33.58      4.03 o 
  13   2  11       85.71       77.59      5.76 o 
  14   2  11        3.78        2.57      3.13 o 
  15   2  11       12.26       14.23      4.49 o 
  16   2  11        4.36        2.59      4.20 o 
  17   2  11       12.63        7.97      6.30 o 
 -16   3  11        6.08        5.95      4.90 o 
 -15   3  11      100.73      131.67      8.18 o 
 -14   3  11        2.60        3.04      3.54 o 
 -13   3  11       29.55       39.72      5.07 o 
 -12   3  11        2.38        4.74      3.52 o 
 -11   3  11      132.21      136.92      8.51 o 
 -10   3  11      132.24      125.06      6.03 o 
  -9   3  11      273.67      292.24     12.71 o 
  -8   3  11      276.61      272.03     11.10 o 
  -7   3  11       87.31       81.66      4.71 o 
  -6   3  11       31.50       33.51      3.35 o 
  -5   3  11      205.13      219.61      8.11 o 
  -4   3  11     1715.02     1722.36     55.12 o 
  -3   3  11      288.82      318.03     11.04 o 
  -2   3  11      478.20      487.78     17.13 o 
  -1   3  11      115.43      121.96      4.52 o 
   0   3  11        1.13        0.63      1.66 o 
   1   3  11      120.68      122.34      4.86 o 
   2   3  11      721.64      722.21     21.56 o 
   3   3  11      116.92      115.99      5.61 o 
   4   3  11       52.91       58.39      4.48 o 
   5   3  11       94.31      102.69      5.46 o 
   6   3  11      184.63      206.28      7.50 o 
   7   3  11      865.48      789.04     32.67 o 
   8   3  11       67.00       56.03      4.84 o 
   9   3  11      136.66      121.98      6.63 o 
  10   3  11      819.62      839.39     28.69 o 
  11   3  11      415.06      410.46     16.35 o 
  12   3  11        0.97        0.86      2.95 o 
  13   3  11       78.26       71.05      5.85 o 
  14   3  11       69.48       76.88      7.18 o 
  15   3  11       42.69       43.54      7.65 o 
  16   3  11       81.52       65.04      7.45 o 
 -14   4  11       37.47       38.99      5.72 o 
 -13   4  11      518.36      490.39     31.78 o 
 -12   4  11        7.35        3.82      3.26 o 
 -11   4  11      420.74      401.49     18.19 o 
 -10   4  11        0.39        2.28      2.81 o 
  -9   4  11        9.12       10.84      3.20 o 
  -8   4  11       39.58       49.86      4.45 o 
  -7   4  11        2.27        2.19      2.50 o 
  -6   4  11        0.29       -3.70      2.46 o 
  -5   4  11        3.68        3.53      2.86 o 
  -4   4  11        4.88        7.71      2.92 o 
  -3   4  11      289.08      309.96      7.57 o 
  -2   4  11       37.23       29.52      3.56 o 
  -1   4  11       66.14       76.46      4.64 o 
   0   4  11      102.66      117.83      5.53 o 
   1   4  11        6.07        8.02      2.71 o 
   2   4  11       46.25       59.23      3.99 o 
   3   4  11      692.15      666.99     19.35 o 
   4   4  11       11.08       11.67      3.35 o 
   5   4  11       18.26       27.87      4.02 o 
   6   4  11      304.82      289.65      9.32 o 
   7   4  11      227.42      224.30     14.04 o 
   8   4  11      379.91      393.08     11.54 o 
   9   4  11       11.37        6.05      3.25 o 
  10   4  11       16.00       15.93      3.95 o 
  11   4  11      115.16      125.28      7.22 o 
  12   4  11      136.33      128.84      8.93 o 
  13   4  11        0.75        1.46      4.03 o 
  14   4  11       51.47       56.99      7.11 o 
 -12   5  11        6.29       -1.86      4.13 o 
 -11   5  11       12.88       16.20      5.15 o 
 -10   5  11        0.83       -0.45      5.44 o 
  -9   5  11        0.80        5.36      3.55 o 
  -8   5  11      163.70      171.47     14.91 o 
  -7   5  11      137.94      129.25      9.90 o 
  -6   5  11       54.19       48.93      5.01 o 
  -5   5  11      176.46      184.88      7.99 o 
  -4   5  11        3.80        1.40      3.65 o 
  -3   5  11      204.88      202.13     13.65 o 
  -2   5  11       54.10       56.10      5.02 o 
  -1   5  11      643.44      633.20     30.37 o 
   0   5  11        1.82        1.38      2.73 o 
   1   5  11       28.54       24.99      3.86 o 
   2   5  11      278.02      293.80      9.96 o 
   3   5  11      234.25      264.14     11.42 o 
   4   5  11       17.87       18.37      3.90 o 
   5   5  11      360.71      387.91     11.27 o 
   6   5  11       29.68       30.89      4.56 o 
   7   5  11        1.88       -1.47      2.89 o 
   8   5  11        9.58        7.79      3.50 o 
   9   5  11      185.44      161.01      8.31 o 
  10   5  11       23.51       29.83      4.83 o 
  11   5  11       56.25       70.96     12.05 o 
  -8   6  11       21.05        7.37      6.54 o 
  -7   6  11        0.47       -2.56      5.41 o 
  -6   6  11      195.62      158.34     12.84 o 
  -5   6  11      163.92      168.04     12.82 o 
  -4   6  11       12.49       11.47      6.56 o 
  -3   6  11       72.29       82.20      7.36 o 
  -2   6  11       62.33       59.85      6.79 o 
  -1   6  11       27.58       35.83      5.62 o 
   0   6  11       73.15       81.21      5.82 o 
   1   6  11      154.68      152.23      7.38 o 
   2   6  11       24.50       34.59      4.49 o 
   3   6  11       76.75       90.09      5.98 o 
   4   6  11       10.96       14.98      3.35 o 
   5   6  11       15.75       24.27      4.56 o 
   6   6  11       10.81       15.12      4.20 o 
   7   6  11        3.13        0.13      3.26 o 
 -16   0  12        0.07       -3.04      4.68 o 
 -14   0  12      526.41      548.71     50.68 o 
 -12   0  12        0.97        2.83      4.50 o 
 -10   0  12      175.36      170.67     27.08 o 
  -8   0  12      644.75      541.70     83.27 o 
  -6   0  12       40.71       40.96      3.87 o 
  -4   0  12      535.28      468.53     30.46 o 
  -2   0  12     4397.83     3987.80    292.20 o 
   0   0  12      721.62      704.66     59.18 o 
   2   0  12     5222.52     4932.28    295.19 o 
   4   0  12     2321.43     2503.21    115.01 o 
   6   0  12      224.06      223.14     13.25 o 
   8   0  12     1186.30     1478.26    137.86 o 
  10   0  12       67.68       63.34      7.09 o 
  12   0  12        3.85        2.15      4.35 o 
  14   0  12      240.17      229.92     18.17 o 
  16   0  12        0.65        0.34      6.72 o 
 -17   1  12       50.73       52.95      6.32 o 
 -16   1  12       95.16       99.85      7.18 o 
 -15   1  12       94.79       98.20      7.00 o 
 -14   1  12       18.78       17.59      4.31 o 
 -13   1  12        0.50        6.57      3.33 o 
 -12   1  12      224.61      219.20     11.80 o 
 -11   1  12       14.69       13.34      3.60 o 
 -10   1  12      325.35      344.32     25.85 o 
  -9   1  12      287.05      240.88     17.15 o 
  -8   1  12      138.74      163.60      8.20 o 
  -7   1  12      416.88      386.90     19.85 o 
  -6   1  12      152.08      149.34      4.84 o 
  -5   1  12      475.52      501.72     21.28 o 
  -4   1  12      140.41      146.28      6.17 o 
  -3   1  12      979.16      946.13     43.02 o 
  -2   1  12      764.61      655.48     25.72 o 
  -1   1  12      746.64      731.56     21.32 o 
   0   1  12      567.74      582.46     21.35 o 
   1   1  12      357.87      307.29     12.94 o 
   2   1  12      888.75     1079.67     40.84 o 
   3   1  12     2059.42     2236.35    102.50 o 
   4   1  12       48.74       50.31      3.48 o 
   5   1  12       62.37       75.38      4.01 o 
   6   1  12      160.50      184.01      6.79 o 
   7   1  12     2231.62     2330.31    108.99 o 
   8   1  12      737.91      740.69     37.58 o 
   9   1  12      101.98      129.16      6.46 o 
  10   1  12      615.05      514.81     15.81 o 
  11   1  12      843.96      846.56     34.99 o 
  12   1  12       23.68       41.38      4.48 o 
  13   1  12      257.49      262.79     19.35 o 
  14   1  12      214.44      215.74     15.96 o 
  15   1  12       36.82       45.43      5.92 o 
  16   1  12        2.83       -1.89      4.87 o 
  17   1  12       58.97       71.62      9.15 o 
 -16   2  12      678.62      650.69     46.48 o 
 -15   2  12       15.71       12.44      4.27 o 
 -14   2  12       32.23       29.44      4.71 o 
 -13   2  12       17.68       21.14      4.14 o 
 -12   2  12       36.01       43.71      4.86 o 
 -11   2  12      112.71      104.15      6.36 o 
 -10   2  12     2795.11     2454.03    172.38 o 
  -9   2  12       41.16       52.24      3.97 o 
  -8   2  12       94.38       86.28      6.07 o 
  -7   2  12      381.17      349.08     21.39 o 
  -6   2  12      147.10      153.24      6.98 o 
  -5   2  12      223.21      240.21      7.97 o 
  -4   2  12       78.60       76.10      4.30 o 
  -3   2  12       16.67       27.37      2.25 o 
  -2   2  12       26.59       14.97      2.02 o 
  -1   2  12      845.28     1009.61     21.41 o 
   0   2  12       35.51       80.14      6.13 o 
   1   2  12      241.39      252.89      6.11 o 
   2   2  12       19.01       15.03      1.85 o 
   3   2  12      217.78      245.61     11.35 o 
   4   2  12       57.61       39.59      5.36 o 
   5   2  12       32.56       25.99      3.21 o 
   6   2  12      971.87      906.32     33.74 o 
   7   2  12       24.98       16.58      3.07 o 
   8   2  12      455.81      415.25     14.29 o 
   9   2  12      700.76      597.19     24.15 o 
  10   2  12     1603.85     1525.66     45.84 o 
  11   2  12       81.42       78.53      5.34 o 
  12   2  12      175.96      179.01      7.61 o 
  13   2  12       22.56       25.70      4.10 o 
  14   2  12      149.65      165.68      8.40 o 
  15   2  12       12.62       15.52      5.98 o 
  16   2  12       77.38       83.56      9.75 o 
 -15   3  12       71.84       62.14      6.53 o 
 -14   3  12        7.01       10.93      4.21 o 
 -13   3  12        0.38        3.21      3.50 o 
 -12   3  12      100.66       87.74      8.11 o 
 -11   3  12      673.84      625.81     37.52 o 
 -10   3  12      430.54      429.39     21.20 o 
  -9   3  12      159.24      155.67      6.27 o 
  -8   3  12       62.01       72.71      4.64 o 
  -7   3  12      388.91      361.43     13.75 o 
  -6   3  12     2784.96     2724.59    115.47 o 
  -5   3  12      242.04      224.17      8.89 o 
  -4   3  12       82.85       76.60      4.11 o 
  -3   3  12      228.43      226.93      8.65 o 
  -2   3  12       48.01       54.73      3.40 o 
  -1   3  12      151.30      130.52      5.63 o 
   0   3  12      609.15      575.70     18.34 o 
   1   3  12     1360.10     1316.58     38.33 o 
   2   3  12      554.85      583.52     13.84 o 
   3   3  12      459.29      406.67      9.49 o 
   4   3  12      678.31      697.33     18.05 o 
   5   3  12      110.56      130.77      8.93 o 
   6   3  12      395.62      392.14     15.61 o 
   7   3  12      221.27      216.01      7.87 o 
   8   3  12       45.43       48.42      6.84 o 
   9   3  12       39.85       47.20      4.72 o 
  10   3  12        0.11        0.62      2.94 o 
  11   3  12       23.02       26.89      4.25 o 
  12   3  12      193.56      215.89      8.68 o 
  13   3  12      111.24      118.42      7.14 o 
  14   3  12       10.68       13.37      4.64 o 
  15   3  12       87.22      109.42     12.40 o 
 -14   4  12      568.03      577.94     39.71 o 
 -13   4  12       54.34       56.23      6.04 o 
 -12   4  12      184.58      203.74      9.83 o 
 -11   4  12      237.39      230.59      9.08 o 
 -10   4  12       28.94       34.83      4.13 o 
  -9   4  12       53.27       56.45      5.14 o 
  -8   4  12      358.87      362.40     13.90 o 
  -7   4  12       43.31       37.35      4.28 o 
  -6   4  12       42.30       32.00      4.05 o 
  -5   4  12     2645.94     2398.03     97.80 o 
  -4   4  12      161.16      177.96     16.26 o 
  -3   4  12       72.45       56.08      5.44 o 
  -2   4  12      186.88      205.19      7.47 o 
  -1   4  12      386.67      376.23     22.69 o 
   0   4  12       64.45       63.06      4.41 o 
   1   4  12       48.64       39.61      3.99 o 
   2   4  12     1660.63     1630.30     42.85 o 
   3   4  12      278.65      283.13      9.04 o 
   4   4  12     1082.79     1098.41     35.95 o 
   5   4  12        5.21        1.55      3.00 o 
   6   4  12        0.12       -0.02      2.83 o 
   7   4  12       56.07       66.34      5.50 o 
   8   4  12      557.99      524.00     12.62 o 
   9   4  12      182.39      191.56      8.29 o 
  10   4  12        0.11       -1.48      3.00 o 
  11   4  12      144.13      127.56      7.47 o 
  12   4  12       88.02       96.01      6.80 o 
  13   4  12        1.52        0.64      4.15 o 
 -11   5  12       10.60        9.98      4.99 o 
 -10   5  12       18.05       14.76      4.30 o 
  -9   5  12        0.18       -4.18      3.10 o 
  -8   5  12       91.30      113.84      9.61 o 
  -7   5  12      149.68      160.41     10.16 o 
  -6   5  12       40.30       23.29      4.93 o 
  -5   5  12      403.31      374.60     20.72 o 
  -4   5  12        0.00       -0.39      3.55 o 
  -3   5  12      344.16      314.83     26.86 o 
  -2   5  12        0.03        0.28      3.56 o 
  -1   5  12      111.69      109.52      7.68 o 
   0   5  12       16.42       11.20      3.42 o 
   1   5  12      525.94      489.20     15.98 o 
   2   5  12      393.15      379.10     13.40 o 
   3   5  12      432.78      454.13     17.17 o 
   4   5  12      601.33      593.39     33.40 o 
   5   5  12       17.72       18.10      4.51 o 
   6   5  12       14.70        9.03      3.43 o 
   7   5  12        2.68        1.52      3.16 o 
   8   5  12      133.05      121.11      7.29 o 
   9   5  12        1.34        6.01      3.70 o 
  10   5  12       69.09       60.39      6.08 o 
  11   5  12        1.63        0.69      4.58 o 
  -7   6  12       13.98       16.91      7.03 o 
  -6   6  12        1.08        1.91      5.40 o 
  -5   6  12        1.19        1.66      5.55 o 
  -4   6  12       11.89       12.39      4.92 o 
  -3   6  12        0.04       -2.60      3.58 o 
  -2   6  12      125.00      124.74      8.99 o 
  -1   6  12        7.11       11.20      4.72 o 
   0   6  12        1.00        1.72      3.11 o 
   1   6  12        8.10        5.06      3.40 o 
   2   6  12       40.58       40.90      4.81 o 
   3   6  12       12.89       17.89      3.78 o 
   4   6  12       54.43       66.81      5.48 o 
   5   6  12       12.55        9.84      3.97 o 
   6   6  12        0.97       -0.27      3.52 o 
   7   6  12        2.33        3.25      3.78 o 
 -17   0  13       58.85       66.08      9.92 o 
 -15   0  13       84.04       81.93     11.77 o 
 -13   0  13      149.49      148.56     16.15 o 
 -11   0  13        8.82        3.92      4.39 o 
  -9   0  13        8.15        0.85      4.16 o 
  -7   0  13        1.37        0.22      4.20 o 
  -5   0  13      154.24      156.41     14.68 o 
  -3   0  13      146.63      144.06     15.13 o 
  -1   0  13      139.11      125.08     12.31 o 
   1   0  13     1466.89     1095.02     91.51 o 
   3   0  13        9.10        5.52      1.66 o 
   5   0  13     1020.20      964.82     86.31 o 
   7   0  13     2609.57     2844.19    227.08 o 
   9   0  13      643.64      700.17     55.95 o 
  11   0  13      161.76      201.00     20.86 o 
  13   0  13      129.86      192.20     28.93 o 
  15   0  13        7.40        3.36      7.40 o 
  17   0  13      128.41      128.81     15.81 o 
 -17   1  13       20.23       20.20      4.90 o 
 -16   1  13       35.89       39.17      5.52 o 
 -15   1  13      135.58      133.78      7.83 o 
 -14   1  13       12.30       11.08      4.01 o 
 -13   1  13      186.29      160.61     12.92 o 
 -12   1  13      125.92      134.64      7.04 o 
 -11   1  13        4.76        5.14      3.13 o 
 -10   1  13        5.57        3.17      2.84 o 
  -9   1  13        2.97        3.57      3.03 o 
  -8   1  13     1767.63     1762.49    108.00 o 
  -7   1  13      630.57      624.12     35.48 o 
  -6   1  13       26.92       22.49      2.63 o 
  -5   1  13      296.75      326.78     13.24 o 
  -4   1  13        5.02        7.49      1.73 o 
  -3   1  13     2382.10     2268.80     91.09 o 
  -2   1  13      840.33      703.44     30.05 o 
  -1   1  13      267.74      214.78      8.15 o 
   0   1  13      655.45      685.86     31.24 o 
   1   1  13     1316.42     1381.78     46.09 o 
   2   1  13      480.24      387.93     15.68 o 
   3   1  13     1848.50     1820.26     70.93 o 
   4   1  13      691.46      735.71     35.76 o 
   5   1  13       66.46       53.98      3.27 o 
   6   1  13      695.42      735.57     29.85 o 
   7   1  13     1493.64     1438.09     59.91 o 
   8   1  13     2553.35     2622.37    127.38 o 
   9   1  13      511.19      483.69     30.80 o 
  10   1  13       34.03       39.35      5.35 o 
  11   1  13      142.21      153.78      8.54 o 
  12   1  13      631.49      670.24     47.36 o 
  13   1  13       62.55       65.84      6.47 o 
  14   1  13        2.17       -3.22      3.80 o 
  15   1  13      113.58      128.95     11.13 o 
  16   1  13       37.13       29.82      7.13 o 
  17   1  13       37.07       36.99     10.93 o 
 -16   2  13       23.41       25.39      5.26 o 
 -15   2  13       40.82       42.55      5.39 o 
 -14   2  13       79.97       81.79      7.99 o 
 -13   2  13      693.01      653.36     41.87 o 
 -12   2  13        0.43       -1.45      2.98 o 
 -11   2  13       52.13       59.21      5.10 o 
 -10   2  13      102.15      122.30      6.60 o 
  -9   2  13       49.79       55.84      4.18 o 
  -8   2  13        1.34        1.72      2.29 o 
  -7   2  13     1983.06     1923.01     87.00 o 
  -6   2  13      184.18      196.30     11.36 o 
  -5   2  13     1149.04     1120.70     47.09 o 
  -4   2  13       33.57       36.66      2.56 o 
  -3   2  13      125.30      113.96      4.55 o 
  -2   2  13     1381.32     1381.24     59.86 o 
  -1   2  13     1302.71     1266.74     46.92 o 
   0   2  13     2484.59     2446.01     98.41 o 
   1   2  13        5.96       14.65      2.21 o 
   2   2  13        0.46        7.35      2.07 o 
   3   2  13      144.98      132.82      5.63 o 
   4   2  13        0.02       -1.69      2.22 o 
   5   2  13     2173.32     2143.44     71.96 o 
   6   2  13      215.90      197.83      9.22 o 
   7   2  13      204.24      180.94      6.94 o 
   8   2  13       50.66       53.01      4.61 o 
   9   2  13      207.96      211.57      8.72 o 
  10   2  13      242.65      225.52      9.84 o 
  11   2  13       52.13       45.86      4.70 o 
  12   2  13       31.91       26.05      4.09 o 
  13   2  13       91.31      102.62      7.73 o 
  14   2  13        2.06        1.59      4.08 o 
  15   2  13        3.74        1.72      5.45 o 
  16   2  13      116.93       99.71     10.70 o 
 -15   3  13        8.31        8.68      4.40 o 
 -14   3  13       31.34       37.79      5.38 o 
 -13   3  13        6.28        5.18      3.59 o 
 -12   3  13      537.40      520.04     34.07 o 
 -11   3  13       92.20       83.00      6.08 o 
 -10   3  13      241.35      243.64     11.00 o 
  -9   3  13      503.53      467.45     21.62 o 
  -8   3  13     1553.75     1467.35     74.33 o 
  -7   3  13       99.65      105.47      5.32 o 
  -6   3  13      275.51      278.09     12.64 o 
  -5   3  13        0.57       -0.49      2.23 o 
  -4   3  13        0.44        0.60      2.58 o 
  -3   3  13      194.71      191.62      9.08 o 
  -2   3  13      759.88      755.69     22.02 o 
  -1   3  13      128.57      131.73      5.97 o 
   0   3  13       36.79       35.21      3.36 o 
   1   3  13      107.97      102.12      5.87 o 
   2   3  13      868.95      878.86     30.09 o 
   3   3  13      497.08      478.90     15.61 o 
   4   3  13        3.96        1.32      2.70 o 
   5   3  13      113.96      119.07      6.21 o 
   6   3  13      225.50      226.12      7.96 o 
   7   3  13      143.43      167.83      7.17 o 
   8   3  13       52.64       51.89      4.70 o 
   9   3  13      798.91      759.24     35.98 o 
  10   3  13      273.61      262.56      9.16 o 
  11   3  13      386.13      399.13     13.63 o 
  12   3  13        1.09       -1.41      3.04 o 
  13   3  13       77.56       78.96      6.19 o 
  14   3  13        0.15       -0.24      3.84 o 
  15   3  13      105.06      137.74     13.79 o 
 -13   4  13       42.00       51.23      5.95 o 
 -12   4  13        0.53       -2.51      3.52 o 
 -11   4  13       19.65       24.78      4.26 o 
 -10   4  13       35.17       41.13      4.40 o 
  -9   4  13       19.61       17.45      3.89 o 
  -8   4  13       36.60       35.18      4.66 o 
  -7   4  13        4.17        1.27      2.80 o 
  -6   4  13      132.20      123.79      9.59 o 
  -5   4  13       88.95       84.90      7.81 o 
  -4   4  13        0.75       -2.17      3.10 o 
  -3   4  13       35.28       36.93      4.90 o 
  -2   4  13       49.98       49.70      4.65 o 
  -1   4  13        1.84       -1.90      2.49 o 
   0   4  13      119.96      118.48      6.13 o 
   1   4  13      410.99      430.76     14.56 o 
   2   4  13     1011.01      949.24     21.23 o 
   3   4  13       21.08       27.18      3.60 o 
   4   4  13      100.59       98.62      6.18 o 
   5   4  13      585.10      568.69     18.15 o 
   6   4  13      246.73      250.38      9.06 o 
   7   4  13      578.65      580.63     19.93 o 
   8   4  13       40.85       41.02      4.81 o 
   9   4  13        2.42        0.41      3.16 o 
  10   4  13      139.06      143.80      7.72 o 
  11   4  13      352.32      375.97     18.90 o 
  12   4  13        9.72        6.50      3.69 o 
  13   4  13        0.04        0.45      4.25 o 
 -11   5  13      112.71      123.29     10.42 o 
 -10   5  13       19.16       20.74      5.66 o 
  -9   5  13      235.34      254.09     19.33 o 
  -8   5  13       20.59       11.09      4.78 o 
  -7   5  13        8.08        6.95      4.28 o 
  -6   5  13        0.24       -1.73      3.78 o 
  -5   5  13       71.48       82.07      7.28 o 
  -4   5  13       21.48       15.79      4.79 o 
  -3   5  13      226.52      214.04     16.72 o 
  -2   5  13        9.45        5.41      3.70 o 
  -1   5  13       66.64       77.12      5.80 o 
   0   5  13      107.06      111.60      6.12 o 
   1   5  13      276.71      277.97     12.55 o 
   2   5  13      258.18      233.06      8.60 o 
   3   5  13        3.77        2.39      3.02 o 
   4   5  13       82.20       72.35      5.90 o 
   5   5  13       27.39       28.36      4.44 o 
   6   5  13       32.32       26.02      4.37 o 
   7   5  13        1.82        2.83      3.25 o 
   8   5  13       44.60       61.08      5.81 o 
   9   5  13       19.08       15.59      4.11 o 
  10   5  13       10.68       10.65      4.20 o 
  -6   6  13        1.34        0.13      5.31 o 
  -5   6  13       19.54       24.23      5.66 o 
  -4   6  13       39.92       40.48      6.32 o 
  -3   6  13        0.12       -1.68      3.61 o 
  -2   6  13       50.57       47.55      5.45 o 
  -1   6  13       65.20       68.68      7.37 o 
   0   6  13       80.32       96.07      8.22 o 
   1   6  13       28.90       28.05      4.37 o 
   2   6  13      124.45      137.52      7.71 o 
   3   6  13       65.50       66.91      5.61 o 
   4   6  13        0.28       -1.62      3.08 o 
   5   6  13       13.10       18.06      3.60 o 
   6   6  13      190.26      221.47     11.01 o 
 -16   0  14      888.88      921.86    120.16 o 
 -14   0  14       80.28       77.14      8.56 o 
 -12   0  14      336.51      358.16     19.02 o 
 -10   0  14     2076.73     1903.73    195.27 o 
  -8   0  14     1988.25     1748.60    186.70 o 
  -6   0  14     4554.09     4352.53    372.10 o 
  -4   0  14      567.18      531.96     36.86 o 
  -2   0  14     3337.05     3023.25    215.86 o 
   0   0  14      388.89      315.06     27.65 o 
   2   0  14        5.30        0.58      2.66 o 
   4   0  14      229.82      212.30     23.73 o 
   6   0  14      223.63      239.86     36.34 o 
   8   0  14       36.73       45.26      6.03 o 
  10   0  14       84.59       86.82      8.04 o 
  12   0  14       11.62        4.58      4.63 o 
  14   0  14        0.36        0.00      6.72 o 
  16   0  14        0.08       -2.35      7.40 o 
 -16   1  14       33.93       37.88      5.38 o 
 -15   1  14       86.43       87.48      6.88 o 
 -14   1  14      174.35      178.66     13.35 o 
 -13   1  14      136.84      127.63      8.59 o 
 -12   1  14      155.68      154.68      7.72 o 
 -11   1  14        2.21        5.36      3.64 o 
 -10   1  14        8.02       11.68      3.21 o 
  -9   1  14      127.43      144.56      6.65 o 
  -8   1  14      866.44      831.11     50.73 o 
  -7   1  14      204.24      197.28      8.20 o 
  -6   1  14        1.31       -0.29      2.03 o 
  -5   1  14      507.94      473.30     21.14 o 
  -4   1  14      175.99      156.16      6.02 o 
  -3   1  14     1556.69     1650.59     66.51 o 
  -2   1  14      121.26      131.54      4.52 o 
  -1   1  14       24.02       23.70      2.55 o 
   0   1  14       85.91       93.35      4.82 o 
   1   1  14      103.19      124.31      4.37 o 
   2   1  14      602.36      636.91     24.83 o 
   3   1  14      150.54      186.67      7.09 o 
   4   1  14      946.61     1051.69     49.70 o 
   5   1  14      633.20      688.73     33.31 o 
   6   1  14      402.91      400.92     21.78 o 
   7   1  14      474.53      514.24     27.86 o 
   8   1  14      116.03       98.98      6.92 o 
   9   1  14      354.64      379.51     17.80 o 
  10   1  14      722.60      672.64     40.41 o 
  11   1  14       73.19       77.14      6.58 o 
  12   1  14      285.44      240.48     16.55 o 
  13   1  14      171.57      195.40     11.57 o 
  14   1  14       93.37       85.57      7.37 o 
  15   1  14        4.16        3.18      4.18 o 
  16   1  14        0.12        0.81      4.20 o 
 -16   2  14       60.60       64.02      6.56 o 
 -15   2  14       50.55       58.20      6.04 o 
 -14   2  14        0.31       -1.26      3.47 o 
 -13   2  14       65.60       58.20      5.73 o 
 -12   2  14       31.87       31.20      4.47 o 
 -11   2  14       12.55        4.83      3.18 o 
 -10   2  14        3.57        0.79      3.87 o 
  -9   2  14      114.68      120.88      6.51 o 
  -8   2  14        1.64        4.31      2.48 o 
  -7   2  14      262.79      239.92     13.03 o 
  -6   2  14      150.22      169.07      6.41 o 
  -5   2  14      578.88      567.30     25.12 o 
  -4   2  14      168.37      179.55      7.76 o 
  -3   2  14       25.08       19.58      2.66 o 
  -2   2  14      240.98      246.08     13.79 o 
  -1   2  14       32.29       35.18      3.10 o 
   0   2  14        6.73       13.40      2.34 o 
   1   2  14        0.54       -1.33      1.65 o 
   2   2  14     1203.52     1149.64     26.10 o 
   3   2  14        7.47        4.34      1.89 o 
   4   2  14      241.99      244.88     10.80 o 
   5   2  14       13.10        4.90      2.79 o 
   6   2  14      150.11      153.30      6.47 o 
   7   2  14      393.29      415.14     13.51 o 
   8   2  14     2198.41     2150.53     68.71 o 
   9   2  14      112.05      109.74      6.80 o 
  10   2  14      120.05      117.23      7.59 o 
  11   2  14        0.08       -0.36      3.53 o 
  12   2  14       78.29       83.77      7.04 o 
  13   2  14        5.42        4.72      4.21 o 
  14   2  14      136.72      133.42      8.67 o 
  15   2  14       26.81       33.25      7.20 o 
 -15   3  14       12.69       17.04      4.86 o 
 -14   3  14      270.85      276.74     17.97 o 
 -13   3  14        1.28        3.10      3.67 o 
 -12   3  14        1.47        7.91      3.67 o 
 -11   3  14       31.82       38.46      5.13 o 
 -10   3  14       16.47       13.55      3.22 o 
  -9   3  14        2.12        2.82      2.63 o 
  -8   3  14       44.52       49.91      4.15 o 
  -7   3  14       90.88       95.95      5.09 o 
  -6   3  14      589.59      561.26     33.80 o 
  -5   3  14      265.15      262.96     13.99 o 
  -4   3  14     1602.87     1573.92    112.61 o 
  -3   3  14      771.66      700.91     30.82 o 
  -2   3  14      232.31      240.14      8.74 o 
  -1   3  14       50.18       44.50      6.68 o 
   0   3  14        8.56        7.95      2.86 o 
   1   3  14       63.06       63.70      4.25 o 
   2   3  14       15.33       12.81      2.88 o 
   3   3  14       72.61       68.57      3.89 o 
   4   3  14      325.20      325.73      9.13 o 
   5   3  14       25.22       15.16      3.50 o 
   6   3  14       36.22       32.54      4.19 o 
   7   3  14      584.58      595.21     23.32 o 
   8   3  14        6.41        9.78      3.37 o 
   9   3  14      442.26      447.78     13.85 o 
  10   3  14      231.11      229.23     13.94 o 
  11   3  14       16.40       21.62      4.11 o 
  12   3  14      318.24      284.41     15.40 o 
  13   3  14      126.47      140.57      9.22 o 
  14   3  14        1.46        1.56      4.10 o 
 -13   4  14       15.04       26.53      5.20 o 
 -12   4  14      183.73      221.16     14.71 o 
 -11   4  14        5.58        1.69      3.23 o 
 -10   4  14      254.11      254.39     30.76 o 
  -9   4  14      314.38      305.74     27.16 o 
  -8   4  14      124.13      119.64     10.17 o 
  -7   4  14       35.89       36.13      5.39 o 
  -6   4  14      276.22      252.75     13.55 o 
  -5   4  14      753.01      664.61     52.44 o 
  -4   4  14      293.71      262.76     23.74 o 
  -3   4  14      855.15      784.20     57.40 o 
  -2   4  14      200.60      208.51     12.36 o 
  -1   4  14      100.50      102.94      6.20 o 
   0   4  14      614.08      554.12     17.43 o 
   1   4  14      476.74      444.49     16.27 o 
   2   4  14       10.61       18.05      3.40 o 
   3   4  14      162.18      150.29      6.39 o 
   4   4  14       24.71       27.15      4.15 o 
   5   4  14      827.02      771.54     22.69 o 
   6   4  14       20.73       20.33      3.95 o 
   7   4  14        5.51       -0.76      2.93 o 
   8   4  14       85.68       86.84      6.16 o 
   9   4  14        0.23       -3.60      2.97 o 
  10   4  14       28.74       26.22      4.68 o 
  11   4  14       58.85       51.27      5.56 o 
  12   4  14        0.56        3.71      3.58 o 
 -10   5  14        6.09        2.23      4.83 o 
  -9   5  14        0.31        1.19      4.08 o 
  -8   5  14       55.44       76.46     12.32 o 
  -7   5  14      127.01      127.00      8.93 o 
  -6   5  14      215.38      224.24     18.91 o 
  -5   5  14      122.24      120.42      8.44 o 
  -4   5  14      154.31      136.94      8.86 o 
  -3   5  14        3.49        1.89      3.56 o 
  -2   5  14      313.73      338.72     22.96 o 
  -1   5  14       37.57       31.70      5.48 o 
   0   5  14      198.99      212.78     10.59 o 
   1   5  14        0.54        0.66      2.95 o 
   2   5  14      331.94      317.88     11.33 o 
   3   5  14       16.86       16.66      3.58 o 
   4   5  14      106.61       93.33      5.79 o 
   5   5  14       19.58       27.54      4.62 o 
   6   5  14       51.21       55.77      5.79 o 
   7   5  14        0.15       -0.68      2.98 o 
   8   5  14        4.60        4.83      3.62 o 
   9   5  14       10.97       11.70      4.19 o 
  10   5  14      127.43      126.92      8.07 o 
  -5   6  14       71.55       75.34      7.88 o 
  -4   6  14        1.86        1.30      4.29 o 
  -3   6  14       39.90       51.09      6.97 o 
  -2   6  14        2.05       -0.61      3.86 o 
  -1   6  14       42.51       49.09      6.58 o 
   0   6  14        0.66       -0.93      3.94 o 
   1   6  14      141.32      137.71      7.65 o 
   2   6  14       40.38       38.52      4.83 o 
   3   6  14        0.42        1.98      3.36 o 
   4   6  14       59.82       59.15      5.51 o 
   5   6  14       32.36       31.40      4.65 o 
 -15   0  15       40.62       32.32      6.85 o 
 -13   0  15      218.70      220.13     23.05 o 
 -11   0  15      248.09      263.81     25.24 o 
  -9   0  15      323.70      336.77     40.06 o 
  -7   0  15      401.67      426.25     54.38 o 
  -5   0  15       86.48      106.62      8.17 o 
  -3   0  15       20.07       17.77      3.04 o 
  -1   0  15     3589.70     3416.16    234.44 o 
   1   0  15      313.04      347.17     18.52 o 
   3   0  15     1145.58      980.09     96.14 o 
   5   0  15     3991.04     4257.40    478.38 o 
   7   0  15      418.88      509.08     61.79 o 
   9   0  15     4354.97     4742.83    511.68 o 
  11   0  15      642.58      639.55     62.67 o 
  13   0  15      373.84      371.93     22.55 o 
  15   0  15      129.02      138.90     16.48 o 
 -16   1  15       23.89       28.60      5.13 o 
 -15   1  15       17.70       10.02      4.18 o 
 -14   1  15       81.24       82.94      6.50 o 
 -13   1  15       28.82       30.51      4.67 o 
 -12   1  15       29.03       24.43      4.27 o 
 -11   1  15      186.19      186.90     11.61 o 
 -10   1  15       92.37       72.41      5.33 o 
  -9   1  15      120.51       97.36      6.94 o 
  -8   1  15      346.39      327.80     24.59 o 
  -7   1  15      567.54      499.66     24.40 o 
  -6   1  15      226.81      226.62      9.91 o 
  -5   1  15      894.32      825.66     30.52 o 
  -4   1  15     1703.59     1624.29     65.02 o 
  -3   1  15        1.38       -1.46      1.95 o 
  -2   1  15     2897.92     2694.72    134.83 o 
  -1   1  15     2657.26     2390.54    104.79 o 
   0   1  15     2322.85     2406.95    106.71 o 
   1   1  15      840.71      760.01     38.17 o 
   2   1  15      106.75      150.61      8.40 o 
   3   1  15      282.81      284.19     11.32 o 
   4   1  15      231.45      264.45     11.10 o 
   5   1  15        6.40       12.92      2.99 o 
   6   1  15        7.53       -2.10      2.40 o 
   7   1  15      124.62      145.27      8.95 o 
   8   1  15     1912.10     1838.29    134.11 o 
   9   1  15       13.27        9.05      4.12 o 
  10   1  15      156.97      137.30      8.34 o 
  11   1  15        4.93        5.62      3.99 o 
  12   1  15      192.41      203.39     19.39 o 
  13   1  15        1.77        3.98      4.15 o 
  14   1  15        9.19       11.74      4.72 o 
  15   1  15        8.92        7.60      4.61 o 
  16   1  15       40.66       33.45      6.01 o 
 -15   2  15      434.11      433.11     17.98 o 
 -14   2  15      135.49      122.55      7.78 o 
 -13   2  15      564.37      538.37     38.21 o 
 -12   2  15        1.80        5.99      3.72 o 
 -11   2  15      190.57      198.37     12.62 o 
 -10   2  15      410.28      388.10     24.00 o 
  -9   2  15       78.70       86.71      7.28 o 
  -8   2  15       97.27      114.92      5.86 o 
  -7   2  15        1.93        6.47      2.67 o 
  -6   2  15      540.90      510.10     28.04 o 
  -5   2  15     1187.27     1141.65     54.30 o 
  -4   2  15      182.58      192.52      9.30 o 
  -3   2  15       17.71       12.52      2.65 o 
  -2   2  15      451.53      525.41     18.73 o 
  -1   2  15     1282.50     1290.71     58.82 o 
   0   2  15      339.32      342.88     17.32 o 
   1   2  15       27.90       35.40      3.61 o 
   2   2  15        0.77        2.18      2.06 o 
   3   2  15      429.49      417.26     14.41 o 
   4   2  15     1201.00     1206.48     36.33 o 
   5   2  15      299.21      257.72      9.91 o 
   6   2  15       26.27       34.77      4.17 o 
   7   2  15       32.07       25.02      4.87 o 
   8   2  15     1569.96     1445.84     68.28 o 
   9   2  15       44.84       45.87      5.68 o 
  10   2  15       17.48       12.18      5.25 o 
  11   2  15      380.33      313.52     19.79 o 
  12   2  15       16.10       10.54      4.20 o 
  13   2  15       96.18       76.03      7.17 o 
  14   2  15       30.62       35.33      5.93 o 
  15   2  15        0.10        1.96      4.43 o 
 -14   3  15      209.94      228.21     14.13 o 
 -13   3  15       83.53       71.81      6.52 o 
 -12   3  15        2.00        4.58      3.70 o 
 -11   3  15       18.37       21.40      4.14 o 
 -10   3  15       96.87      101.93      6.89 o 
  -9   3  15       26.73       28.90      4.28 o 
  -8   3  15      108.51       96.40      6.65 o 
  -7   3  15       33.08       32.07      4.20 o 
  -6   3  15        0.94        0.36      2.89 o 
  -5   3  15      130.36      130.17      9.99 o 
  -4   3  15      555.27      544.42     29.53 o 
  -3   3  15      331.47      351.76     25.63 o 
  -2   3  15      176.54      168.13      6.23 o 
  -1   3  15      475.63      473.15     30.87 o 
   0   3  15       39.59       35.71      3.95 o 
   1   3  15      600.42      557.92     17.29 o 
   2   3  15       95.53       81.75      4.71 o 
   3   3  15       27.36       34.34      3.60 o 
   4   3  15      510.20      490.96     14.60 o 
   5   3  15     1859.00     1765.87     59.21 o 
   6   3  15       12.01       15.72      3.51 o 
   7   3  15      809.92      805.57     25.01 o 
   8   3  15      313.39      285.10      9.46 o 
   9   3  15       31.71       17.70      3.85 o 
  10   3  15      103.50      115.07     11.11 o 
  11   3  15       73.72       76.19      7.36 o 
  12   3  15      235.06      242.58     15.70 o 
  13   3  15       22.19       23.24      5.41 o 
  14   3  15       28.55       25.43      6.69 o 
 -12   4  15        0.08        1.75      4.71 o 
 -11   4  15       31.72       38.29      8.28 o 
 -10   4  15      189.02      214.88     17.70 o 
  -9   4  15       12.03        8.83      4.40 o 
  -8   4  15        2.12        4.69      4.17 o 
  -7   4  15      203.28      189.22      9.71 o 
  -6   4  15       19.57       24.16      5.10 o 
  -5   4  15      128.46      119.32      7.83 o 
  -4   4  15       80.64       91.89      7.24 o 
  -3   4  15      469.81      507.45     22.06 o 
  -2   4  15        0.01       -3.51      3.01 o 
  -1   4  15     1322.19     1278.77     50.69 o 
   0   4  15      570.49      558.97     26.63 o 
   1   4  15        8.60        3.57      2.83 o 
   2   4  15        2.89        2.51      2.81 o 
   3   4  15      350.07      329.34      8.90 o 
   4   4  15      111.99      108.33      5.23 o 
   5   4  15      229.13      218.94     11.53 o 
   6   4  15      122.45      118.92      7.96 o 
   7   4  15        8.06        3.63      3.24 o 
   8   4  15      139.21      139.69      7.48 o 
   9   4  15       10.95       13.74      3.95 o 
  10   4  15      151.30      139.77      7.97 o 
  11   4  15       13.30       13.00      4.11 o 
  12   4  15      181.76      201.98      9.55 o 
  -9   5  15        5.13        2.92      4.69 o 
  -8   5  15       74.46       81.01      7.86 o 
  -7   5  15      131.33      129.88     11.56 o 
  -6   5  15        0.85        0.41      3.67 o 
  -5   5  15       64.03       57.03      6.64 o 
  -4   5  15       40.25       39.42      5.82 o 
  -3   5  15        1.64        1.91      3.94 o 
  -2   5  15      159.20      166.45      8.09 o 
  -1   5  15      229.58      214.16     10.55 o 
   0   5  15       87.43       99.80      6.68 o 
   1   5  15      119.72      133.92      6.62 o 
   2   5  15      112.38      100.39      6.05 o 
   3   5  15      138.75      127.20      6.69 o 
   4   5  15       25.23       33.76      4.35 o 
   5   5  15      124.75      142.06      7.78 o 
   6   5  15        1.70        1.71      3.45 o 
   7   5  15        0.10        1.07      3.61 o 
   8   5  15       96.05      126.71      7.80 o 
   9   5  15       26.60       36.28      5.31 o 
  -3   6  15       10.41        9.09      4.67 o 
  -2   6  15       14.08       16.94      7.08 o 
  -1   6  15       36.49       34.88      6.27 o 
   0   6  15       12.27       17.05      5.21 o 
   1   6  15        1.22        2.70      3.57 o 
   2   6  15        1.61        0.43      3.25 o 
   3   6  15       12.11       11.41      3.80 o 
 -16   0  16        9.93       11.17      6.51 o 
 -14   0  16      398.84      426.73     36.35 o 
 -12   0  16       31.39       34.10      6.75 o 
 -10   0  16       28.76       24.59      5.35 o 
  -8   0  16       71.63       51.12      9.08 o 
  -6   0  16       19.31       11.63      3.92 o 
  -4   0  16      460.89      390.91     20.68 o 
  -2   0  16     1133.40     1250.01     74.83 o 
   0   0  16       27.37       37.43      4.98 o 
   2   0  16      180.18      214.89     14.64 o 
   4   0  16      328.01      310.65     11.79 o 
   6   0  16        3.23        5.56      8.24 o 
   8   0  16     1730.26     1758.26    199.43 o 
  10   0  16      363.64      390.57     50.49 o 
  12   0  16      374.78      318.42     21.54 o 
  14   0  16      845.04      765.05     33.03 o 
 -15   1  16      121.08      154.13     12.14 o 
 -14   1  16        0.04       -1.24      3.88 o 
 -13   1  16       48.22       42.55      5.24 o 
 -12   1  16      121.35      111.85      6.79 o 
 -11   1  16      181.98      161.36      7.64 o 
 -10   1  16        6.15        3.77      2.98 o 
  -9   1  16      234.38      194.76      9.03 o 
  -8   1  16       19.20       13.83      3.74 o 
  -7   1  16      281.18      283.31     14.11 o 
  -6   1  16      150.35      147.14      8.43 o 
  -5   1  16      923.03      899.91     45.30 o 
  -4   1  16      181.03      195.93      6.65 o 
  -3   1  16       35.11       24.12      2.91 o 
  -2   1  16       14.59        5.75      2.65 o 
  -1   1  16      287.96      284.61     15.97 o 
   0   1  16      150.88      161.22      6.46 o 
   1   1  16        5.76        6.77      2.48 o 
   2   1  16      680.57      674.32     38.93 o 
   3   1  16      341.88      384.70     18.66 o 
   4   1  16        5.74        2.81      2.40 o 
   5   1  16      381.84      413.18     23.44 o 
   6   1  16      446.84      433.74     18.17 o 
   7   1  16      186.84      174.45     12.81 o 
   8   1  16       69.26       54.60      5.82 o 
   9   1  16       15.41        9.14      3.81 o 
  10   1  16      111.78      116.93      7.76 o 
  11   1  16       92.80       91.96      7.24 o 
  12   1  16       54.91       45.28      7.27 o 
  13   1  16        0.05        2.18      3.99 o 
  14   1  16       29.71       29.14      5.59 o 
  15   1  16       36.17       37.48      5.91 o 
 -15   2  16        2.33        0.63      3.82 o 
 -14   2  16      102.82       96.78     10.68 o 
 -13   2  16       11.47       14.10      4.20 o 
 -12   2  16      673.49      655.14     27.18 o 
 -11   2  16      112.09      117.61      9.22 o 
 -10   2  16      369.80      358.96     21.67 o 
  -9   2  16        0.03        2.17      2.92 o 
  -8   2  16      107.21      115.07      6.22 o 
  -7   2  16       56.86       65.20      5.78 o 
  -6   2  16     1006.81     1000.15     52.02 o 
  -5   2  16      184.48      172.35      8.84 o 
  -4   2  16       25.11       32.96      3.84 o 
  -3   2  16      791.14      799.49     30.09 o 
  -2   2  16     2283.15     2166.09     93.17 o 
  -1   2  16      119.40      101.09      4.71 o 
   0   2  16      286.30      284.40      8.09 o 
   1   2  16       17.14       22.49      5.21 o 
   2   2  16       16.75       17.02      2.81 o 
   3   2  16      419.45      406.97      8.60 o 
   4   2  16      607.93      595.91     25.23 o 
   5   2  16       26.74       23.45      4.61 o 
   6   2  16     1555.63     1497.34     66.76 o 
   7   2  16     1175.12     1096.91     62.16 o 
   8   2  16       45.81       48.34      5.86 o 
   9   2  16      193.45      192.08     12.21 o 
  10   2  16      389.31      384.54     22.96 o 
  11   2  16      213.29      198.62     10.21 o 
  12   2  16      216.22      204.88     11.02 o 
  13   2  16       21.49       25.21      5.30 o 
  14   2  16       47.90       52.17      6.61 o 
 -13   3  16       47.35       37.08     11.79 o 
 -12   3  16      206.76      237.13     11.84 o 
 -11   3  16       62.82       63.83     11.64 o 
 -10   3  16        3.02        0.76      4.21 o 
  -9   3  16       95.38       91.42      8.41 o 
  -8   3  16       11.12        4.01      3.30 o 
  -7   3  16        9.13        5.60      3.25 o 
  -6   3  16      326.99      294.50     15.59 o 
  -5   3  16       25.87       25.38      4.71 o 
  -4   3  16      123.46       93.27      6.83 o 
  -3   3  16       63.65       66.41     10.50 o 
  -2   3  16        3.05        7.23      3.14 o 
  -1   3  16       41.75       48.70      4.61 o 
   0   3  16      122.81      119.63      8.32 o 
   1   3  16       24.02       26.31      3.80 o 
   2   3  16      375.84      362.95     10.33 o 
   3   3  16        4.37        2.92      2.55 o 
   4   3  16      315.21      294.99      8.00 o 
   5   3  16      102.44      117.89      6.57 o 
   6   3  16       82.15       95.09      5.88 o 
   7   3  16      169.78      173.12      7.73 o 
   8   3  16      140.64      126.52      9.76 o 
   9   3  16        0.22        2.41      3.74 o 
  10   3  16        2.41       -1.94      3.89 o 
  11   3  16       37.56       43.61      6.19 o 
  12   3  16       42.80       51.90      6.59 o 
  13   3  16       41.11       34.44      7.89 o 
 -11   4  16       38.98       40.73      8.62 o 
 -10   4  16       99.77      104.80      8.83 o 
  -9   4  16       16.23        9.82      4.89 o 
  -8   4  16      136.91      150.75     14.89 o 
  -7   4  16       80.36       67.22      6.79 o 
  -6   4  16       13.35        9.37      4.06 o 
  -5   4  16       12.42        4.44      3.97 o 
  -4   4  16       43.31       37.29      5.41 o 
  -3   4  16       33.91       38.70      5.48 o 
  -2   4  16       57.91       61.71      5.43 o 
  -1   4  16      189.90      193.19      8.62 o 
   0   4  16       65.06       63.33      5.45 o 
   1   4  16       22.73       19.61      3.53 o 
   2   4  16      105.64      102.75      5.60 o 
   3   4  16        3.59        3.91      2.95 o 
   4   4  16       10.60        9.47      3.09 o 
   5   4  16       22.11       24.55      4.27 o 
   6   4  16       24.57       23.42      4.25 o 
   7   4  16        2.26        4.52      3.29 o 
   8   4  16       46.13       38.28      4.95 o 
   9   4  16       86.00       77.86      6.33 o 
  10   4  16       10.51        8.30      4.72 o 
  11   4  16       54.95       55.88     10.00 o 
  -8   5  16       32.04       36.24      6.33 o 
  -7   5  16      102.57      113.85      8.66 o 
  -6   5  16        1.71        0.30      4.10 o 
  -5   5  16       31.25       33.98      5.94 o 
  -4   5  16      116.13      132.60     19.92 o 
  -3   5  16       18.61       11.83      4.63 o 
  -2   5  16       85.73       82.17     11.78 o 
  -1   5  16       36.83       50.43      6.40 o 
   0   5  16        5.31        3.14      3.60 o 
   1   5  16       54.11       52.51      5.68 o 
   2   5  16      691.92      675.20     26.40 o 
   3   5  16       88.32       84.60      5.77 o 
   4   5  16       83.06      104.20      6.32 o 
   5   5  16      101.59       90.87      5.96 o 
   6   5  16       12.31        7.65      3.86 o 
   7   5  16        5.15        6.74      3.73 o 
   8   5  16       38.53       49.97      6.71 o 
 -15   0  17       68.41       77.33      9.50 o 
 -13   0  17      180.38      202.29     25.40 o 
 -11   0  17      328.51      337.09     39.04 o 
  -9   0  17       69.02       73.36      7.46 o 
  -7   0  17      179.83      164.00     25.23 o 
  -5   0  17     2049.95     1992.75     27.09 o 
  -3   0  17      584.62      589.58     28.31 o 
  -1   0  17       74.86       57.66     11.77 o 
   1   0  17     1769.66     1763.25    137.32 o 
   3   0  17        5.94       20.02      4.83 o 
   5   0  17     2003.25     2144.46    155.67 o 
   7   0  17       59.26       61.38      7.18 o 
   9   0  17      328.12      372.30     34.33 o 
  11   0  17        0.13        6.72      8.07 o 
  13   0  17        4.23       -2.02      7.40 o 
  15   0  17       10.01        6.72      8.41 o 
 -15   1  17      549.91      591.78     35.62 o 
 -14   1  17      122.60      116.54      9.51 o 
 -13   1  17      171.35      179.03      9.71 o 
 -12   1  17        4.95        4.91      3.38 o 
 -11   1  17       21.40       27.40      4.29 o 
 -10   1  17      195.32      214.55     15.49 o 
  -9   1  17      163.12      151.71      7.38 o 
  -8   1  17      802.52      752.65     43.67 o 
  -7   1  17      393.36      361.95     33.80 o 
  -6   1  17      111.97      116.87      6.03 o 
  -5   1  17     1532.82     1455.89     80.00 o 
  -4   1  17      949.91      885.54     40.58 o 
  -3   1  17      296.43      286.02     11.30 o 
  -2   1  17       47.65       52.91      4.14 o 
  -1   1  17      115.14      130.95      5.82 o 
   0   1  17      987.35      932.73     37.22 o 
   1   1  17        1.21        3.50      2.61 o 
   2   1  17        0.14        3.07      2.63 o 
   3   1  17     1006.19     1123.48     40.44 o 
   4   1  17     1375.87     1470.86     70.15 o 
   5   1  17      400.35      380.99     25.12 o 
   6   1  17      737.15      791.43     39.47 o 
   7   1  17       57.79       44.85      5.58 o 
   8   1  17        0.12       -2.04      3.51 o 
   9   1  17       67.28       85.49     10.05 o 
  10   1  17      461.12      477.63     29.33 o 
  11   1  17      248.70      241.75     13.76 o 
  12   1  17       26.40       25.81      5.34 o 
  13   1  17        3.17       -1.26      3.82 o 
  14   1  17       76.28       93.04      8.19 o 
  15   1  17       35.60       50.83      6.98 o 
 -14   2  17       29.79       26.89      4.95 o 
 -13   2  17        4.35        3.33      3.50 o 
 -12   2  17       11.37       10.24      4.85 o 
 -11   2  17        3.92        4.54      4.43 o 
 -10   2  17       20.58       24.88      5.30 o 
  -9   2  17       33.08       32.74      5.43 o 
  -8   2  17        0.54        0.73      3.73 o 
  -7   2  17     1221.66     1183.64     74.56 o 
  -6   2  17        8.26        9.41      3.49 o 
  -5   2  17      144.50      143.23     10.73 o 
  -4   2  17       43.39       37.32      4.07 o 
  -3   2  17       73.57       81.29      4.56 o 
  -2   2  17       20.37       22.43      3.11 o 
  -1   2  17       47.34       53.22      4.53 o 
   0   2  17       48.29       59.16      4.58 o 
   1   2  17      174.90      154.63      6.52 o 
   2   2  17      715.83      642.34     34.36 o 
   3   2  17      258.84      224.42      9.20 o 
   4   2  17       36.10       30.25      4.97 o 
   5   2  17      708.66      705.43     29.55 o 
   6   2  17      423.09      364.70     12.05 o 
   7   2  17       30.15       35.12      5.16 o 
   8   2  17       19.71       25.97      5.10 o 
   9   2  17      919.99      888.45     44.10 o 
  10   2  17        4.38        6.68      4.16 o 
  11   2  17        4.58       11.06      4.92 o 
  12   2  17       34.45       34.99      6.05 o 
  13   2  17      275.39      277.43     14.32 o 
  14   2  17        0.12        1.16      4.32 o 
 -13   3  17      122.16      143.78     12.33 o 
 -12   3  17        6.33        6.65      4.76 o 
 -11   3  17        4.80       16.69      5.14 o 
 -10   3  17       85.09       87.18      7.88 o 
  -9   3  17      364.96      388.74     24.39 o 
  -8   3  17      505.69      474.61     38.21 o 
  -7   3  17       90.92      103.34      7.50 o 
  -6   3  17       15.95       12.62      4.25 o 
  -5   3  17      241.92      226.97     13.84 o 
  -4   3  17      385.78      328.64     22.99 o 
  -3   3  17     1566.97     1459.00     67.53 o 
  -2   3  17      248.58      243.38     11.39 o 
  -1   3  17      679.37      606.69     24.78 o 
   0   3  17       65.42       58.82      4.86 o 
   1   3  17      104.30      101.88      6.03 o 
   2   3  17      169.79      161.57      6.30 o 
   3   3  17      184.10      175.12      6.54 o 
   4   3  17       17.58       16.95      3.22 o 
   5   3  17      238.63      238.16     10.23 o 
   6   3  17       26.04       32.92      5.16 o 
   7   3  17       18.10       29.04      5.33 o 
   8   3  17       13.14       17.02      4.53 o 
   9   3  17      497.98      494.44     33.53 o 
  10   3  17        3.85        4.45      4.16 o 
  11   3  17       46.35       43.90      6.45 o 
  12   3  17        0.00        3.63      4.24 o 
  13   3  17        0.06        3.62      4.18 o 
 -11   4  17      268.25      300.98     45.25 o 
 -10   4  17       46.03       43.51      6.61 o 
  -9   4  17      131.42      152.07      9.80 o 
  -8   4  17      470.81      418.90     24.98 o 
  -7   4  17       38.86       47.33      6.35 o 
  -6   4  17       72.33       54.98      6.41 o 
  -5   4  17      548.73      523.65     40.81 o 
  -4   4  17      264.11      258.14     14.58 o 
  -3   4  17       31.60       34.50      5.52 o 
  -2   4  17      180.43      163.97     14.94 o 
  -1   4  17      470.63      484.22     19.44 o 
   0   4  17       36.22       33.02      4.63 o 
   1   4  17      300.41      311.96     21.32 o 
   2   4  17       39.32       33.42      4.07 o 
   3   4  17       12.98        9.69      3.32 o 
   4   4  17        2.77        3.64      2.99 o 
   5   4  17      841.79      827.17     27.54 o 
   6   4  17      338.63      301.99     10.45 o 
   7   4  17      147.69      143.46      7.82 o 
   8   4  17       87.69       92.62      8.02 o 
   9   4  17        9.57        6.81      4.43 o 
  10   4  17       78.83      107.39      8.76 o 
  11   4  17       27.57       34.82      6.38 o 
  -7   5  17        0.14       -1.32      4.10 o 
  -6   5  17       11.33       11.57      4.77 o 
  -5   5  17       15.24       13.74      5.27 o 
  -4   5  17      158.94      163.11     11.10 o 
  -3   5  17      164.46      150.18      9.95 o 
  -2   5  17      186.23      181.43     10.76 o 
  -1   5  17        4.31        2.66      3.90 o 
   0   5  17        0.77        0.88      3.81 o 
   1   5  17       90.30       80.37      6.30 o 
   2   5  17        3.53        2.43      3.26 o 
   3   5  17        0.31        0.95      3.12 o 
   4   5  17      107.71      102.45      6.39 o 
   5   5  17      114.03       98.69      7.65 o 
   6   5  17       16.17       27.74      3.91 o 
   7   5  17       38.96       28.62      4.95 o 
 -14   0  18       68.53       73.56      9.34 o 
 -12   0  18       66.64       64.47     10.59 o 
 -10   0  18       24.18       27.34      6.03 o 
  -8   0  18      624.12      631.04     26.95 o 
  -6   0  18        0.36       -4.37      5.04 o 
  -4   0  18       41.09       52.39      8.57 o 
  -2   0  18       97.58      131.38     15.98 o 
   0   0  18      120.00      104.73     13.29 o 
   2   0  18        0.79       -2.39      3.63 o 
   4   0  18     1998.49     1937.69    197.98 o 
   6   0  18        3.07       -4.20      6.05 o 
   8   0  18      215.74      235.68     16.82 o 
  10   0  18      226.51      218.35     18.17 o 
  12   0  18       14.84       17.48      9.08 o 
  14   0  18      152.24      176.92     18.84 o 
 -14   1  18       62.34       58.04      6.30 o 
 -13   1  18      178.55      166.06      8.47 o 
 -12   1  18      309.92      293.52     18.99 o 
 -11   1  18      156.50      145.05      9.07 o 
 -10   1  18       29.26       34.95      5.42 o 
  -9   1  18      200.91      210.93     14.51 o 
  -8   1  18       82.26       78.76      6.52 o 
  -7   1  18        3.52        8.70      3.79 o 
  -6   1  18      253.75      238.69     11.04 o 
  -5   1  18      731.03      688.73     33.95 o 
  -4   1  18      100.68       95.73      5.51 o 
  -3   1  18       82.80       95.95      5.41 o 
  -2   1  18       89.35       81.44      5.11 o 
  -1   1  18       10.82       13.68      3.11 o 
   0   1  18     2283.30     2223.81     98.44 o 
   1   1  18       55.07       65.49      4.77 o 
   2   1  18     1235.91     1234.81     42.90 o 
   3   1  18      243.74      269.84     20.21 o 
   4   1  18      274.12      224.66     17.18 o 
   5   1  18        2.49        0.80      3.20 o 
   6   1  18     1308.85     1236.63     55.36 o 
   7   1  18      121.12      118.22      7.82 o 
   8   1  18       22.96       26.73      4.96 o 
   9   1  18       63.83       63.87      6.40 o 
  10   1  18      181.63      153.51     13.74 o 
  11   1  18      599.12      601.74     38.55 o 
  12   1  18       86.32       89.79      7.75 o 
  13   1  18        3.21        0.80      4.09 o 
  14   1  18       28.06       34.89      6.08 o 
 -14   2  18        7.05        2.49      4.65 o 
 -13   2  18        5.42        1.17      4.67 o 
 -12   2  18       34.41       29.80      6.00 o 
 -11   2  18        8.47        1.71      4.45 o 
 -10   2  18       97.78      118.43      8.53 o 
  -9   2  18       75.62       71.22      6.85 o 
  -8   2  18       98.06      115.33      7.89 o 
  -7   2  18       36.67       29.60      4.29 o 
  -6   2  18      330.03      299.29     15.38 o 
  -5   2  18      369.77      371.47     19.24 o 
  -4   2  18      975.18      979.33     49.91 o 
  -3   2  18      191.79      173.61     10.53 o 
  -2   2  18     1295.66     1213.67     49.52 o 
  -1   2  18       69.57       67.34      5.78 o 
   0   2  18      744.24      707.47     40.49 o 
   1   2  18        0.41       -0.93      3.39 o 
   2   2  18      667.72      627.30     33.31 o 
   3   2  18       71.13       76.24      6.33 o 
   4   2  18      174.65      152.28      8.15 o 
   5   2  18       91.69       92.75      7.03 o 
   6   2  18       22.55       12.77      4.14 o 
   7   2  18      105.84       99.71      7.44 o 
   8   2  18       24.95       27.94      5.30 o 
   9   2  18      229.88      199.56     12.78 o 
  10   2  18       89.17       56.60      6.52 o 
  11   2  18       51.17       55.58      8.34 o 
  12   2  18       29.37       33.15      6.21 o 
  13   2  18        2.87       -5.08      3.89 o 
 -12   3  18        8.78       12.83      5.55 o 
 -11   3  18       15.48       12.15      5.26 o 
 -10   3  18        0.19        2.22      4.61 o 
  -9   3  18      306.49      325.95     27.02 o 
  -8   3  18      107.20      110.84      8.00 o 
  -7   3  18       31.39       34.57      5.42 o 
  -6   3  18       27.62       25.09      4.99 o 
  -5   3  18     1174.24     1108.63     92.83 o 
  -4   3  18        2.11       -0.69      3.34 o 
  -3   3  18       40.38       42.72      9.11 o 
  -2   3  18        5.96        5.72      3.65 o 
  -1   3  18        6.27        3.40      3.00 o 
   0   3  18      301.90      281.16     11.02 o 
   1   3  18      325.59      340.02     17.44 o 
   2   3  18      153.37      159.40      8.63 o 
   3   3  18       49.43       45.53      5.63 o 
   4   3  18       15.40       13.75      4.36 o 
   5   3  18       61.67       66.30      6.60 o 
   6   3  18      126.67      113.53      8.20 o 
   7   3  18       84.30       85.51      8.27 o 
   8   3  18      232.92      227.08     18.39 o 
   9   3  18        7.28       14.05      4.85 o 
  10   3  18       23.14       22.49      5.28 o 
  11   3  18       27.79       23.97      5.60 o 
  12   3  18      130.68      116.80      9.20 o 
 -10   4  18       26.69       26.40      7.67 o 
  -9   4  18        7.90        7.30      4.63 o 
  -8   4  18       34.72       35.01      5.81 o 
  -7   4  18        2.50        1.51      4.19 o 
  -6   4  18        0.50        2.37      4.01 o 
  -5   4  18        6.99        2.58      3.82 o 
  -4   4  18      158.45      134.20     14.27 o 
  -3   4  18       76.86       73.35      6.92 o 
  -2   4  18       92.94      105.17      7.69 o 
  -1   4  18       58.44       41.38      5.66 o 
   0   4  18       24.93       17.00      3.95 o 
   1   4  18        0.82        0.39      3.30 o 
   2   4  18      159.25      162.78     10.43 o 
   3   4  18      181.06      159.39      7.07 o 
   4   4  18      218.12      223.25      8.40 o 
   5   4  18        4.06        2.67      3.38 o 
   6   4  18        7.80        6.57      4.36 o 
   7   4  18        7.14        5.63      4.32 o 
   8   4  18       45.80       51.16      6.81 o 
   9   4  18       19.87       26.79      5.69 o 
  10   4  18      255.60      291.71     18.79 o 
  -6   5  18       78.42       77.76     11.31 o 
  -5   5  18       16.38       17.40      5.15 o 
  -4   5  18        0.58        0.02      3.95 o 
  -3   5  18       19.01       27.71      5.61 o 
  -2   5  18        8.44        3.95      4.40 o 
  -1   5  18       15.23       15.40      4.99 o 
   0   5  18        1.86        1.39      4.14 o 
   1   5  18        0.10       -1.41      3.56 o 
   2   5  18        2.27        0.29      3.30 o 
   3   5  18       63.27       52.94      5.27 o 
   4   5  18      112.21       97.94      6.38 o 
   5   5  18        3.22        8.93      3.53 o 
   6   5  18       77.73       80.97      6.11 o 
 -13   0  19      573.06      604.48     27.78 o 
 -11   0  19        0.05       -2.35      6.72 o 
  -9   0  19      556.62      597.15     27.28 o 
  -7   0  19      635.86      655.32     26.95 o 
  -5   0  19     1644.91     1721.55     41.25 o 
  -3   0  19     4874.53     4945.54    197.77 o 
  -1   0  19      611.79      661.70     54.42 o 
   1   0  19     1773.99     1769.25    144.00 o 
   3   0  19        1.35        0.21      3.87 o 
   5   0  19        1.08       -3.85      3.87 o 
   7   0  19       93.52      106.91     20.68 o 
   9   0  19       62.45       43.04     11.10 o 
  11   0  19        2.31        3.03      7.73 o 
  13   0  19       14.15       11.43      9.41 o 
 -14   1  19      107.38      110.77      9.11 o 
 -13   1  19        8.10       13.09      5.23 o 
 -12   1  19        0.38        3.31      4.29 o 
 -11   1  19      255.04      257.75     17.60 o 
 -10   1  19       36.69       40.37      5.86 o 
  -9   1  19      119.56      127.82      9.19 o 
  -8   1  19      193.60      206.95     12.20 o 
  -7   1  19       76.21       68.93      7.85 o 
  -6   1  19       34.43       38.40      4.84 o 
  -5   1  19      261.24      281.33     14.99 o 
  -4   1  19       99.78      101.08      6.70 o 
  -3   1  19       80.16       89.45      5.39 o 
  -2   1  19      655.15      678.61     18.92 o 
  -1   1  19       53.94       53.57      4.56 o 
   0   1  19       25.55       32.58      4.33 o 
   1   1  19        2.64        1.19      2.97 o 
   2   1  19      806.97      825.75     36.11 o 
   3   1  19     1996.05     1843.20     86.80 o 
   4   1  19        4.02        1.77      3.60 o 
   5   1  19      437.70      356.80     11.85 o 
   6   1  19      905.75      918.92     68.27 o 
   7   1  19      269.25      275.45     28.28 o 
   8   1  19      261.41      278.95     21.34 o 
   9   1  19      201.90      185.98     11.17 o 
  10   1  19      319.05      337.74     17.42 o 
  11   1  19        0.55       -2.06      3.82 o 
  12   1  19       24.11       23.92      5.51 o 
  13   1  19      127.22      113.71     11.50 o 
 -13   2  19       24.75       25.30      6.07 o 
 -12   2  19        0.12       -2.57      4.49 o 
 -11   2  19      109.39       91.10      8.08 o 
 -10   2  19      174.58      165.67     13.04 o 
  -9   2  19        0.97       -0.62      4.12 o 
  -8   2  19        9.87        1.96      4.01 o 
  -7   2  19        1.53        1.13      3.11 o 
  -6   2  19      189.58      191.40     10.40 o 
  -5   2  19       19.20       14.19      3.62 o 
  -4   2  19      817.74      857.00     26.86 o 
  -3   2  19      222.81      211.18     11.41 o 
  -2   2  19      234.44      247.69     17.22 o 
  -1   2  19      204.07      182.40      8.58 o 
   0   2  19      153.78      155.75      8.22 o 
   1   2  19      275.21      296.52     12.52 o 
   2   2  19      284.72      274.90     20.32 o 
   3   2  19      409.50      356.26     18.58 o 
   4   2  19       76.11       73.46      6.53 o 
   5   2  19       59.14       62.33      6.33 o 
   6   2  19       36.04       29.82      4.96 o 
   7   2  19        6.94        3.30      3.97 o 
   8   2  19        4.46        3.91      4.12 o 
   9   2  19        0.27        2.07      3.82 o 
  10   2  19        2.05        2.72      5.63 o 
  11   2  19      216.15      212.82     15.11 o 
  12   2  19       40.98       32.67      6.00 o 
  13   2  19        6.07        8.06      4.88 o 
 -11   3  19      249.08      260.80     12.51 o 
 -10   3  19        1.00        0.25      4.41 o 
  -9   3  19       40.94       42.97      7.84 o 
  -8   3  19        9.82       10.85      4.69 o 
  -7   3  19      210.31      213.12     23.75 o 
  -6   3  19      111.24      103.60      7.75 o 
  -5   3  19       76.78       87.30      8.20 o 
  -4   3  19      260.91      247.31     17.05 o 
  -3   3  19      146.26      131.45      9.69 o 
  -2   3  19        3.87        1.86      3.56 o 
  -1   3  19      454.22      430.13     17.06 o 
   0   3  19       89.09       89.96      7.04 o 
   1   3  19      166.57      164.06      9.06 o 
   2   3  19      119.34      116.82      7.98 o 
   3   3  19       54.02       52.37      6.07 o 
   4   3  19       10.10        7.01      4.06 o 
   5   3  19        0.17       -2.66      3.65 o 
   6   3  19        8.63        5.10      4.00 o 
   7   3  19       13.79       13.79      5.86 o 
   8   3  19        5.72        4.92      4.29 o 
   9   3  19      114.09      121.61      8.93 o 
  10   3  19      270.74      269.73     13.85 o 
  11   3  19       17.70       15.37      5.37 o 
  -9   4  19       56.38       80.10      7.95 o 
  -8   4  19        6.31        6.72      4.74 o 
  -7   4  19      203.39      208.25     15.94 o 
  -6   4  19       12.53        7.90      4.54 o 
  -5   4  19        0.00       -0.68      3.61 o 
  -4   4  19        8.42        6.54      4.53 o 
  -3   4  19      218.60      204.61     12.51 o 
  -2   4  19      488.43      419.47     32.47 o 
  -1   4  19      264.46      247.93     17.48 o 
   0   4  19        8.49       13.02      4.11 o 
   1   4  19        5.43        5.96      3.67 o 
   2   4  19      174.22      135.69      7.96 o 
   3   4  19      207.39      206.45     10.75 o 
   4   4  19        6.36        6.19      4.28 o 
   5   4  19       16.33       16.70      5.15 o 
   6   4  19        0.33       -0.04      3.59 o 
   7   4  19        1.79       -0.15      4.21 o 
   8   4  19        0.02       -0.71      4.25 o 
   9   4  19       67.02       63.42      7.57 o 
  -4   5  19        5.57        4.43      4.57 o 
  -3   5  19       48.75       37.41      6.47 o 
  -2   5  19      106.81      112.85     11.05 o 
  -1   5  19       11.99       11.21      4.20 o 
   0   5  19       30.54       39.00      6.31 o 
   1   5  19       46.84       51.80      6.83 o 
   2   5  19      154.06      173.89      9.15 o 
   3   5  19      142.17      133.44      7.32 o 
   4   5  19       48.47       44.28      5.11 o 
 -12   0  20        5.65        6.05      8.74 o 
 -10   0  20        0.03        3.70      7.06 o 
  -8   0  20        4.35        1.34      6.72 o 
  -6   0  20       75.40       70.96     11.10 o 
  -4   0  20      131.63      116.72      8.62 o 
  -2   0  20       66.30       83.14      9.58 o 
   0   0  20     3179.76     3274.79    262.48 o 
   2   0  20     2033.39     2066.96    177.43 o 
   4   0  20        0.26        1.19      3.86 o 
   6   0  20      356.80      389.35     37.19 o 
   8   0  20     1193.94     1065.05     37.12 o 
  10   0  20      207.46      208.24     19.18 o 
  12   0  20      131.30      154.71     17.15 o 
 -13   1  20        1.54        0.12      4.46 o 
 -12   1  20        6.60       15.23      5.16 o 
 -11   1  20      134.52      136.06     11.42 o 
 -10   1  20       96.32      124.14     10.82 o 
  -9   1  20      168.25      200.12     12.60 o 
  -8   1  20      192.53      189.48     11.76 o 
  -7   1  20      110.99      120.72      9.87 o 
  -6   1  20       50.14       50.90      7.12 o 
  -5   1  20       87.98      101.46      6.98 o 
  -4   1  20      763.64      755.49     15.83 o 
  -3   1  20       53.67       54.66      4.58 o 
  -2   1  20       92.60       98.05      5.81 o 
  -1   1  20      382.57      380.33     10.01 o 
   0   1  20       50.39       52.09      4.74 o 
   1   1  20     2571.37     2572.62    116.73 o 
   2   1  20       23.15       21.84      4.44 o 
   3   1  20      199.52      186.59      9.05 o 
   4   1  20        4.20       -0.84      3.33 o 
   5   1  20      711.49      692.70     26.41 o 
   6   1  20       46.92       54.14      6.06 o 
   7   1  20       99.31      132.23      8.41 o 
   8   1  20        4.25       -2.22      3.49 o 
   9   1  20       31.19       27.85      5.46 o 
  10   1  20       35.42       54.59      6.53 o 
  11   1  20      143.05      157.19      9.63 o 
  12   1  20        0.52        0.36      4.30 o 
  13   1  20        0.44       -7.06      7.06 o 
 -12   2  20      455.64      462.32     34.96 o 
 -11   2  20       90.74       92.54     12.59 o 
 -10   2  20       61.89       54.47      6.66 o 
  -9   2  20       84.17       94.25      7.93 o 
  -8   2  20      273.08      280.71     23.69 o 
  -7   2  20      111.42      130.75     13.62 o 
  -6   2  20      440.99      482.96     13.50 o 
  -5   2  20       10.69        8.60      3.86 o 
  -4   2  20      159.25      177.88     18.33 o 
  -3   2  20      305.95      299.36     13.68 o 
  -2   2  20      447.12      471.03     23.01 o 
  -1   2  20      116.54      118.45      7.50 o 
   0   2  20      426.26      435.70     14.04 o 
   1   2  20      106.88       96.00      6.98 o 
   2   2  20       28.52       16.02      4.46 o 
   3   2  20       32.96       34.47      5.17 o 
   4   2  20      190.24      185.03      9.32 o 
   5   2  20       64.75       63.45      6.34 o 
   6   2  20      115.22      100.60      7.63 o 
   7   2  20       30.82       23.69      5.10 o 
   8   2  20       86.74      115.92      8.39 o 
   9   2  20        1.59        1.02      3.81 o 
  10   2  20        0.02        3.34      4.44 o 
  11   2  20       58.37       50.94      6.78 o 
  12   2  20        7.99       12.27      5.31 o 
 -11   3  20      251.72      269.24     30.11 o 
 -10   3  20       26.32       19.22      7.25 o 
  -9   3  20       10.51       14.14      7.03 o 
  -8   3  20      278.32      300.76     43.91 o 
  -7   3  20        0.11       -2.35      3.71 o 
  -6   3  20        2.19       -1.37      3.55 o 
  -5   3  20       26.18       23.82      5.04 o 
  -4   3  20       89.51      116.18      9.95 o 
  -3   3  20       43.89       58.22      7.46 o 
  -2   3  20      207.36      223.69     24.22 o 
  -1   3  20       83.88       90.27      9.00 o 
   0   3  20      267.08      232.91     10.47 o 
   1   3  20      424.96      414.19     15.26 o 
   2   3  20      369.61      375.72     23.82 o 
   3   3  20       70.04       73.90      6.81 o 
   4   3  20      522.78      498.25     39.26 o 
   5   3  20        0.01       -0.57      3.93 o 
   6   3  20       64.42       60.93      6.72 o 
   7   3  20       92.78       93.32      8.08 o 
   8   3  20       76.99       70.81      7.47 o 
   9   3  20       93.01      106.95      8.79 o 
  10   3  20      347.08      370.86     18.56 o 
  -8   4  20       87.04       74.86      7.95 o 
  -7   4  20       37.00       36.37      6.91 o 
  -6   4  20       10.14       13.96      5.04 o 
  -5   4  20        3.26       -0.41      4.02 o 
  -4   4  20      123.22      126.27     14.23 o 
  -3   4  20       17.09       20.22      5.11 o 
  -2   4  20       53.61       59.76      8.50 o 
  -1   4  20       44.12       41.83      5.89 o 
   0   4  20      165.39      159.34     11.77 o 
   1   4  20        0.57       -0.43      3.78 o 
   2   4  20      158.46      159.90      9.80 o 
   3   4  20        0.34       -0.89      3.95 o 
   4   4  20       21.86       19.80      5.41 o 
   5   4  20       60.42       67.23      7.36 o 
   6   4  20      104.49      115.06      9.12 o 
   7   4  20        0.28       -2.80      4.32 o 
   8   4  20       21.01       14.90      5.65 o 
  -1   5  20       39.92       43.87      6.59 o 
   0   5  20       38.54       42.29      6.64 o 
   1   5  20      260.58      265.79     22.36 o 
 -11   0  21      978.10     1026.94     39.11 o 
  -9   0  21       16.91        2.02      7.06 o 
  -7   0  21      191.36      201.17     17.49 o 
  -5   0  21      136.91      133.53     14.46 o 
  -3   0  21      206.03      216.58     11.25 o 
  -1   0  21      449.65      488.26     17.17 o 
   1   0  21      196.64      188.24     13.63 o 
   3   0  21       76.31       62.43      5.82 o 
   5   0  21      223.45      213.85     26.58 o 
   7   0  21      178.03      153.73     15.81 o 
   9   0  21        0.87        1.01      7.06 o 
  11   0  21        0.33       -0.67      8.07 o 
 -12   1  21      153.80      188.51     13.56 o 
 -11   1  21        0.59        6.04      5.82 o 
 -10   1  21       13.62       13.77      6.30 o 
  -9   1  21       41.36       39.92      7.49 o 
  -8   1  21      114.45      122.33     11.77 o 
  -7   1  21        0.10       -0.79      4.63 o 
  -6   1  21      139.41      153.33     10.93 o 
  -5   1  21       19.15       12.02      4.01 o 
  -4   1  21      120.20      122.65     10.73 o 
  -3   1  21      215.89      210.96      9.30 o 
  -2   1  21      499.43      475.90     11.24 o 
  -1   1  21      757.42      768.96     29.24 o 
   0   1  21      139.00      138.97      6.76 o 
   1   1  21       13.31       17.18      5.35 o 
   2   1  21      177.32      204.81      9.51 o 
   3   1  21       35.74       34.90      5.17 o 
   4   1  21      164.39      153.29     15.75 o 
   5   1  21       42.93       42.43      5.73 o 
   6   1  21       38.09       54.29      6.08 o 
   7   1  21        3.69       -0.02      3.85 o 
   8   1  21       56.28       58.79      6.58 o 
   9   1  21       36.66       31.90      5.62 o 
  10   1  21       17.19       11.46      4.79 o 
  11   1  21       15.81       21.20      5.34 o 
  12   1  21       21.63       17.39      6.85 o 
 -11   2  21        5.33        7.73      6.18 o 
 -10   2  21      166.13      182.09     12.95 o 
  -9   2  21      379.48      394.35     17.22 o 
  -8   2  21        8.50        1.49      7.73 o 
  -7   2  21      345.01      385.62     16.27 o 
  -6   2  21      102.07      108.60      7.61 o 
  -5   2  21       81.42       76.10      8.04 o 
  -4   2  21        3.48        7.58      4.63 o 
  -3   2  21      662.64      708.38     39.59 o 
  -2   2  21       78.66       90.72      8.44 o 
  -1   2  21      298.18      312.41     11.18 o 
   0   2  21      148.46      139.87     10.00 o 
   1   2  21      236.76      257.08     10.67 o 
   2   2  21        0.31        1.95      3.60 o 
   3   2  21      926.02      935.94     49.17 o 
   4   2  21      139.22      142.41     14.62 o 
   5   2  21       71.04       68.27      8.56 o 
   6   2  21        3.38        0.40      3.79 o 
   7   2  21      430.45      400.44     18.05 o 
   8   2  21        0.30        1.47      4.00 o 
   9   2  21      147.07      149.34     11.18 o 
  10   2  21        0.71        0.21      4.36 o 
  11   2  21        1.60        4.71      4.70 o 
 -10   3  21        6.10        6.79      6.88 o 
  -9   3  21      175.54      171.02     16.31 o 
  -8   3  21       19.35       23.39      7.32 o 
  -7   3  21      300.46      295.60     15.04 o 
  -6   3  21        7.33        4.90      4.87 o 
  -5   3  21       10.49       19.21      5.65 o 
  -4   3  21        8.33        3.27      4.50 o 
  -3   3  21      428.68      399.08     21.71 o 
  -2   3  21       43.39       44.26      7.25 o 
  -1   3  21       51.96       53.23      7.70 o 
   0   3  21       98.36      116.72      6.96 o 
   1   3  21       77.17       94.29      9.62 o 
   2   3  21       40.17       38.40      5.65 o 
   3   3  21       42.74       36.09      5.86 o 
   4   3  21       20.12       33.23      5.74 o 
   5   3  21        2.56        4.64      3.93 o 
   6   3  21       36.69       37.58      6.08 o 
   7   3  21       18.79       16.77      5.19 o 
   8   3  21       93.21      106.06      8.79 o 
   9   3  21        2.00        3.79      4.69 o 
  -6   4  21        5.23        0.65      4.40 o 
  -5   4  21      111.40      119.90      8.93 o 
  -4   4  21       90.85      107.69     13.62 o 
  -3   4  21        2.90        2.16      5.11 o 
  -2   4  21        0.68        0.56      4.60 o 
  -1   4  21       20.50       22.73      6.41 o 
   0   4  21       59.80       74.29      9.58 o 
   1   4  21       41.33       44.87      6.32 o 
   2   4  21       34.86       34.44      8.60 o 
   3   4  21       33.47       27.38      5.74 o 
   4   4  21       32.45       28.92      6.18 o 
   5   4  21       58.30       71.10      7.44 o 
   6   4  21        1.77        0.91      4.45 o 
 -12   0  22      134.79      156.73     18.83 o 
 -10   0  22       68.86       72.63     13.11 o 
  -8   0  22      689.80      743.53     32.01 o 
  -6   0  22      383.23      420.75     23.56 o 
  -4   0  22      653.90      708.51     28.97 o 
  -2   0  22      968.73     1001.04     22.99 o 
   0   0  22     2301.71     2159.25    115.68 o 
   2   0  22      212.30      240.00     27.42 o 
   4   0  22     1112.54     1175.34    125.34 o 
   6   0  22       66.64       96.85     13.79 o 
   8   0  22      372.45      397.16     25.24 o 
  10   0  22      179.51      202.16     19.85 o 
 -11   1  22       80.29       93.38     10.43 o 
 -10   1  22        4.69       10.57      6.17 o 
  -9   1  22       10.39       17.10      6.27 o 
  -8   1  22      335.78      385.29     16.78 o 
  -7   1  22      158.11      173.20     11.89 o 
  -6   1  22      492.20      501.82     18.09 o 
  -5   1  22      526.64      574.43     26.94 o 
  -4   1  22        2.80       -1.40      3.34 o 
  -3   1  22      270.73      283.81     10.73 o 
  -2   1  22      402.90      434.98     15.40 o 
  -1   1  22       80.01       91.14      7.18 o 
   0   1  22      127.91      134.15      8.09 o 
   1   1  22       92.14       92.68      7.12 o 
   2   1  22      209.80      229.82     16.90 o 
   3   1  22      204.89      208.48     11.24 o 
   4   1  22       64.35       48.57      6.01 o 
   5   1  22       19.33       16.32      4.74 o 
   6   1  22       18.08       31.60      5.48 o 
   7   1  22      234.13      229.36     17.66 o 
   8   1  22       15.90       19.09      5.19 o 
   9   1  22       38.88       31.66      5.59 o 
  10   1  22       11.34       24.86      5.66 o 
  11   1  22       74.07       71.12      9.91 o 
 -10   2  22       76.85       93.64     10.34 o 
  -9   2  22        2.29       -7.13      4.75 o 
  -8   2  22       12.70       16.35     11.10 o 
  -7   2  22        5.84        9.80      5.82 o 
  -6   2  22        0.16       -6.05      5.72 o 
  -5   2  22       19.47       21.10      5.82 o 
  -4   2  22      289.72      302.68     14.42 o 
  -3   2  22       14.10       10.04      5.31 o 
  -2   2  22       13.37        4.38      4.77 o 
  -1   2  22        3.07        5.90      3.97 o 
   0   2  22       59.48       55.77      5.95 o 
   1   2  22       63.92       54.66      5.40 o 
   2   2  22      244.52      231.86     12.06 o 
   3   2  22        5.28        4.90      4.06 o 
   4   2  22        9.54        3.04      3.95 o 
   5   2  22       53.96       26.96      5.23 o 
   6   2  22      266.49      226.14     11.14 o 
   7   2  22       29.43       14.62      4.85 o 
   8   2  22       35.13       31.72      5.85 o 
   9   2  22        0.01        1.40      4.24 o 
  10   2  22        5.79        3.57      4.74 o 
  -8   3  22       30.32       12.44      9.75 o 
  -7   3  22       27.31       40.35     11.43 o 
  -6   3  22      463.08      491.37     19.07 o 
  -5   3  22      186.42      175.43     12.23 o 
  -4   3  22      138.47      143.66     11.25 o 
  -3   3  22       11.38       11.61      5.11 o 
  -2   3  22       29.25       36.39      6.99 o 
  -1   3  22       53.48       53.79      7.80 o 
   0   3  22      416.72      405.15     31.55 o 
   1   3  22      186.80      183.97     10.13 o 
   2   3  22       25.04       22.99      5.15 o 
   3   3  22       42.67       49.74      6.40 o 
   4   3  22      101.44       91.55      7.93 o 
   5   3  22        1.80       -0.54      3.93 o 
   6   3  22        4.78        4.04      4.36 o 
   7   3  22      219.06      236.14     11.87 o 
   8   3  22        2.33       -0.32      4.29 o 
  -5   4  22        9.49       11.66      6.22 o 
  -4   4  22        9.45       13.45      6.42 o 
  -3   4  22       10.34        2.01      5.35 o 
  -2   4  22      788.28      826.70     60.65 o 
  -1   4  22      212.93      212.24     14.01 o 
   0   4  22      123.12      127.02      9.19 o 
   1   4  22      111.48       97.17     11.60 o 
   2   4  22       69.81       72.22      7.61 o 
   3   4  22        2.53        1.72      4.33 o 
   4   4  22      181.21      195.32     18.76 o 
 -11   0  23       34.62       36.99     10.76 o 
  -9   0  23      121.68      132.51     15.81 o 
  -7   0  23        2.87        3.03      6.72 o 
  -5   0  23      398.17      423.12     23.90 o 
  -3   0  23      421.39      434.52     16.03 o 
  -1   0  23      288.18      271.07     22.71 o 
   1   0  23      721.94      737.65     71.94 o 
   3   0  23      971.76     1002.88     82.28 o 
   5   0  23       19.44       14.79      8.74 o 
   7   0  23      172.57      157.42     16.82 o 
   9   0  23        0.75       -3.03      7.40 o 
 -10   1  23      167.88      181.42     13.55 o 
  -9   1  23      612.71      668.29     22.59 o 
  -8   1  23       58.75       59.66      8.55 o 
  -7   1  23      117.87      124.60     10.82 o 
  -6   1  23       50.81       68.15      8.55 o 
  -5   1  23      111.41      120.40     10.23 o 
  -4   1  23      254.13      284.30     11.20 o 
  -3   1  23      395.99      405.40     13.00 o 
  -2   1  23        3.55        6.09      3.27 o 
  -1   1  23       68.80       65.47      6.46 o 
   0   1  23        0.46        2.32      3.68 o 
   1   1  23      145.04      138.23      8.88 o 
   2   1  23        2.90        0.48      3.81 o 
   3   1  23      210.67      192.23      9.83 o 
   4   1  23      219.75      208.89     10.22 o 
   5   1  23       24.37       24.63      5.57 o 
   6   1  23       28.60       27.86      5.43 o 
   7   1  23       13.68        4.91      4.40 o 
   8   1  23       23.77       22.40      5.48 o 
   9   1  23      120.71      128.51      9.25 o 
  10   1  23        2.08        3.54      5.93 o 
  -9   2  23        0.43       -3.87      5.47 o 
  -8   2  23       14.16       15.47      9.41 o 
  -7   2  23      205.41      239.18     20.18 o 
  -6   2  23        0.95        0.34      7.06 o 
  -5   2  23      279.53      294.92     14.66 o 
  -4   2  23       12.57       19.56      9.25 o 
  -3   2  23      211.80      225.01     13.03 o 
  -2   2  23        1.30        0.49      4.26 o 
  -1   2  23      338.36      344.14     15.68 o 
   0   2  23      332.09      296.35     11.76 o 
   1   2  23      343.45      351.09     19.29 o 
   2   2  23      234.77      224.80     11.27 o 
   3   2  23       92.71       95.70      7.82 o 
   4   2  23        4.02        2.00      4.76 o 
   5   2  23      118.14      127.51      9.36 o 
   6   2  23      116.10      111.06      8.59 o 
   7   2  23       13.01       14.40      5.04 o 
   8   2  23        0.18       -2.21      4.08 o 
   9   2  23       30.77       38.80      6.37 o 
  -7   3  23        7.95       19.16      9.08 o 
  -6   3  23        9.74       15.14      9.92 o 
  -5   3  23        0.02        2.84      4.83 o 
  -4   3  23        4.53        3.49      5.07 o 
  -3   3  23      312.08      304.44     20.86 o 
  -2   3  23       44.37       52.19      8.20 o 
  -1   3  23        9.52        6.70      5.07 o 
   0   3  23       43.53       50.69      9.58 o 
   1   3  23       61.39       61.90      6.72 o 
   2   3  23       47.17       47.55      6.25 o 
   3   3  23       11.22       10.79      4.82 o 
   4   3  23       90.75       95.16      8.25 o 
   5   3  23        6.14        4.92      4.43 o 
   6   3  23       22.17       18.41      5.47 o 
   7   3  23        0.05        1.95      4.33 o 
  -1   4  23        1.25        0.40      5.35 o 
   0   4  23       25.72       34.66      7.49 o 
   1   4  23       65.37       66.26      9.13 o 
  -8   0  24       20.44        6.72      8.74 o 
  -6   0  24      936.71      969.56     36.41 o 
  -4   0  24       22.83       24.54      9.41 o 
  -2   0  24     1040.22     1041.47     46.04 o 
   0   0  24      151.46      179.82     22.70 o 
   2   0  24        4.99        6.69      5.17 o 
   4   0  24      149.19      135.55     15.47 o 
   6   0  24       13.13       21.52      9.75 o 
   8   0  24        1.18        6.72      8.41 o 
  -9   1  24       98.53      115.46     11.29 o 
  -8   1  24       67.97       76.34      9.58 o 
  -7   1  24        3.98        8.14      5.65 o 
  -6   1  24      394.15      396.37     17.14 o 
  -5   1  24        4.25        7.06      5.23 o 
  -4   1  24       30.18       28.56      6.64 o 
  -3   1  24       53.47       49.98      6.06 o 
  -2   1  24      164.47      171.33     11.52 o 
  -1   1  24       85.56       93.44      7.31 o 
   0   1  24      285.39      254.23     10.93 o 
   1   1  24      353.65      337.30     14.77 o 
   2   1  24        0.36       -1.40      3.73 o 
   3   1  24      359.55      383.20     16.61 o 
   4   1  24       63.82       71.79      7.18 o 
   5   1  24      142.26      164.89     18.29 o 
   6   1  24       84.91       75.62      9.58 o 
   7   1  24        2.98        2.50      5.51 o 
   8   1  24        4.28        1.45      4.49 o 
   9   1  24       19.49       23.20      7.37 o 
  -8   2  24      100.91      115.01     16.48 o 
  -7   2  24       96.84       90.13     14.80 o 
  -6   2  24        6.17        0.34      8.07 o 
  -5   2  24        8.43        4.43      4.98 o 
  -4   2  24       44.92       69.57      8.76 o 
  -3   2  24       22.22       30.93      6.77 o 
  -2   2  24       70.29       72.88      8.68 o 
  -1   2  24       10.93       12.19      5.58 o 
   0   2  24       38.52       36.15      5.80 o 
   1   2  24      110.94      109.02      8.21 o 
   2   2  24        7.14       12.53      4.49 o 
   3   2  24      157.29      152.70      9.64 o 
   4   2  24      346.90      361.07     24.74 o 
   5   2  24      241.74      238.99     11.71 o 
   6   2  24       12.80       14.41      5.24 o 
   7   2  24        0.02       -2.40      3.95 o 
  -5   3  24       38.08       53.94      8.14 o 
  -4   3  24       11.20       10.01      5.89 o 
  -3   3  24      172.18      169.46     12.68 o 
  -2   3  24      238.20      219.01     14.01 o 
  -1   3  24       72.20       95.07     10.19 o 
   0   3  24       77.92       87.14     11.94 o 
   1   3  24       97.01      111.18      8.73 o 
   2   3  24      137.49      152.59      9.94 o 
   3   3  24       61.53       62.55      7.29 o 
   4   3  24       54.60       51.34      6.90 o 
   5   3  24       61.44       65.89      7.47 o 
  -7   0  25      260.34      307.18     22.21 o 
  -5   0  25       34.73       33.62      9.75 o 
  -3   0  25       37.74       31.94      9.75 o 
  -1   0  25       35.50       28.35      6.51 o 
   1   0  25       34.70       34.21      6.89 o 
   3   0  25      581.78      635.82     30.65 o 
   5   0  25      357.33      317.03     23.22 o 
   7   0  25       61.30       76.67     14.12 o 
  -8   1  25      187.26      200.34     13.67 o 
  -7   1  25       20.30       27.74      7.22 o 
  -6   1  25       21.01       30.26      7.01 o 
  -5   1  25      110.22      112.64     15.64 o 
  -4   1  25      277.51      277.83     14.75 o 
  -3   1  25      170.73      174.02     17.32 o 
  -2   1  25        2.87       -0.30      4.50 o 
  -1   1  25       68.46       73.33      6.99 o 
   0   1  25        5.58        8.33      4.53 o 
   1   1  25       99.92      120.32      8.34 o 
   2   1  25        3.05       10.21      4.34 o 
   3   1  25       15.06       16.40      4.98 o 
   4   1  25      272.63      299.46     17.13 o 
   5   1  25       99.60      107.41      8.61 o 
   6   1  25       78.95       77.84      7.75 o 
   7   1  25       37.43       46.67      6.66 o 
  -6   2  25       21.89       17.48      9.08 o 
  -5   2  25      141.35      156.40     17.83 o 
  -4   2  25       24.14       23.33      6.54 o 
  -3   2  25      112.24      130.73     11.06 o 
  -2   2  25        7.54       13.39      5.55 o 
  -1   2  25       35.01       25.68      6.46 o 
   0   2  25       25.72       23.29      6.30 o 
   1   2  25      170.27      201.57     10.86 o 
   2   2  25        6.45        1.59      4.25 o 
   3   2  25        0.76       -0.96      4.00 o 
   4   2  25        2.59        1.51      4.21 o 
   5   2  25       66.88       67.83      7.48 o 
   6   2  25        1.37        4.02      4.46 o 
  -1   3  25       10.22       17.87      6.41 o 
   0   3  25      315.56      341.02     17.25 o 
   1   3  25      161.02      177.40     19.34 o 
  -6   0  26       50.29       54.81     12.44 o 
  -4   0  26       39.94       45.39     11.10 o 
  -2   0  26        6.54        2.35      7.73 o 
   0   0  26       32.55       41.72      7.36 o 
   2   0  26        0.16        3.03      7.73 o 
   4   0  26       18.28       25.55     10.09 o 
   6   0  26      101.61       84.75     14.12 o 
  -6   1  26        3.76        1.72      5.58 o 
  -5   1  26      340.15      378.58     25.24 o 
  -4   1  26       20.70       22.53      9.75 o 
  -3   1  26       67.35       80.20      9.10 o 
  -2   1  26       92.67      104.67     10.09 o 
  -1   1  26       84.79       88.54     10.26 o 
   0   1  26        0.63        3.70      4.07 o 
   1   1  26       49.40       45.69      6.38 o 
   2   1  26      401.28      379.49     19.95 o 
   3   1  26       33.66       40.04      6.07 o 
   4   1  26       33.69       31.09      6.07 o 
   5   1  26       67.68       72.33      7.63 o 
  -3   2  26        7.17        4.45      5.21 o 
  -2   2  26        1.87        5.27      5.31 o 
  -1   2  26       12.15       16.36      6.03 o 
   0   2  26      105.16      112.32     10.93 o 
   1   2  26        0.01        2.57      4.56 o 
   2   2  26        0.65       -0.24      4.20 o 
   3   2  26       12.38       13.22      4.98 o 
  -3   0  27      287.75      294.07     21.87 o 
  -1   0  27       27.90       27.95      7.12 o 
   1   0  27      222.97      223.71     19.85 o 
   3   0  27      264.36      242.24     21.20 o 
  -3   1  27        8.63        2.35      8.07 o 
  -2   1  27       21.90       22.99      6.53 o 
  -1   1  27        7.77        6.91      5.69 o 
   0   1  27      187.28      228.44     11.52 o 
   1   1  27        1.96        0.92      4.26 o 
   2   1  27      281.07      277.63     12.49 o 
                                                 
